# Supplementary material for: Dissecting the Genetic Structure of Maize Leaf Sheaths at Seedling Stage by Image-Based High-Throughput Phenotypic Acquisition and Characterization
Source: Front Plant Sci. 2022 Jun 28;13:826875. doi: 10.3389/fpls.2022.826875 (PMC9274118; doi:10.3389/fpls.2022.826875)
Supplement: Supplementary file 3 [file Table_1.XLSX]

## Sheet: Basic_Info_418ILs
Notes: 418 maize inbred lines used in this study were from the maize association analysis population published by Yang (Yang et al., 2011), and the Genotypic Data was downloaded from URL:http://www.maizego.org/Resources.html
ID	Lines	Pedigree	Origin	Subpopulation
1	150	Unkown	China	Mixed
2	238	Unkown	China	NSS
3	268	(shen5003×U8112)F3×32	China	NSS
4	501	Unknown	China	NSS
5	647	Landrace	China	Mixed
6	812	Improved from U8112	China	SS
7	832	American Single-cross	China	SS
8	1323	Unknown	China	Mixed
9	3411	Unknown	China	Mixed
10	4019	G108×G172	China	NSS
11	5213	Improved from Mo17	China	Mixed
12	5237	Dan340×HuangZaoSi	China	NSS
13	7327	S37×3H-2	China	NSS
14	7381	Unknown	China	NSS
15	8902	Ye107×81162	China	Mixed
16	9642	Unkown	China	Mixed
17	9782	American Hybrid	China	NSS
18	526018	Unkown	China	NSS
19	04K5686	Landrace	China	Mixed
20	04K5702	Landrace	China	NSS
21	05W002	05W002-1	China	Mixed
22	05WN230	05WN230-1	China	Mixed
23	07KS4	Unknown	China	NSS
24	18-599	American Hybrid P78599	China	NSS
25	303WX	Landrace	China	Mixed
26	384-2	Unknown	China	Mixed
27	3H-2	(WeiDa202×Zi330)×H84	China	Mixed
28	4F1	Improved from Mo17 by	China	NSS
29	835a	U8112×Ye515	China	NSS
30	835b	U8112×Ye515	China	NSS
31	975-12	78698×Dan9046	China	Mixed
32	A619	The University of Illinois, USA	USA	NSS
33	B11	Landrace	China	TST
34	B110	BS13(S)C5	China	SS
35	B111	BSSS(R)C9	China	Mixed
36	B113	BS11(FR)C9	China	Mixed
37	B114	Pool 41	China	NSS
38	B151	Unkown	China	Mixed
39	B73	BSSS	China	SS
40	B77	B77-3	China	Mixed
41	BGY	Landrace	China	Mixed
42	BS16	Population BS16	China	Mixed
43	BT1	8085×Thai Hybrid	China	TST
44	By4839	BHO	China	NSS
45	By4944	BHO	China	NSS
46	By4960	BHO	China	NSS
47	By804	BHO*	China	NSS
48	By807	BHO	China	NSS
49	By809	BHO	China	NSS
50	By813	BHO	China	NSS
51	By815	BHO	China	NSS
52	By843	BHO	China	NSS
53	By855	BHO	China	NSS
54	C8605	Tie7922×Shen5003	China	NSS
55	CA47	pool 33	China	Mixed
56	CF3	Unknown	China	Mixed
57	Chang3	Improved from Landrace	China	Mixed
58	Chang7-2	HuangZaoSi×WeiChun	China	Mixed
59	Cheng698	Foreign Hybrid	China	Mixed
60	chuan48-2	Synthetic	China	Mixed
61	CI7	The University of Illinois, USA	USA	Mixed
62	CIMBL1	derived from BSCB1(R)C9	USA	NSS
63	CIMBL10	(((CML408/B104)x(CML411/B104))-1-1-BB)-B	CIMMYT	TST
64	CIMBL100	(LAMA2002-43-2-B)-B	CIMMYT	TST
65	CIMBL101	(LAMA2002-46-2-B)-B	CIMMYT	TST
66	CIMBL102	(LAMA2002-53-5-B)-B	CIMMYT	TST
67	CIMBL104	(LAMA2002-60-9-B)-B	CIMMYT	TST
68	CIMBL105	(LAMA2002-61-1-B)-B	CIMMYT	TST
69	CIMBL106	(MAS[206/312]-23-2-1-1-BBB/[BETASYN]BC1-10-2-1-#-B)-B	CIMMYT	TST
70	CIMBL107	(MAS[206/312]-23-2-1-1-BBB/[BETASYN]BC1-11-3-1-1-1)-B	CIMMYT	TST
71	CIMBL108	(MAS[206/312]-23-2-1-1-BBB/[BETASYN]BC1-3-7-1-1-1)-B	CIMMYT	TST
72	CIMBL109	(MAS[206/312]-23-2-1-1-BBB/[BETASYN]BC1-6-1-1-1-1)-B	CIMMYT	TST
73	CIMBL11	(((CML150xCML451)-B-33-3-1-BBx(CML176 x CL-G2501)-B-43-1)-B-38-1-2-1-1-B)-B	CIMMYT	TST
74	CIMBL110	(MAS[206/312]-23-2-1-1-BBB/[BETASYN]BC1-9-3-1-1-1)-B	CIMMYT	TST
75	CIMBL111	(MAS[MSR/312]-117-2-2-1-BBB/[BETASYN]BC1-11-5-2-1-1)-B	CIMMYT	TST
76	CIMBL114	(Nei 402025-BBB)-B	CIMMYT	TST
77	CIMBL116	(OBATANPA-SRc1F3(balbulk1)-#bal/[BETASYN]BC1-54-1-2-BBB)-B	CIMMYT	TST
78	CIMBL12	(((CML150xCML451)-B-33-3-1-BBx(CML176 x CL-G2501)-B-43-1)-B-38-1-2-2-1-B)-B	CIMMYT	TST
79	CIMBL120	(P391c2 F22-1-1-2-1-BBB)-B	CIMMYT	TST
80	CIMBL121	(P591c4 1 y 2 GEN F205-1-1-1-BBB)-B	CIMMYT	TST
81	CIMBL123	(P72c1xCML-297 x CL-02410-3-1-1-BBB)-B	CIMMYT	TST
82	CIMBL124	(P84c3BcxLine recycle LL TpreAsiaxMIRT F59-2-1-1-1-BB)-B	CIMMYT	TST
83	CIMBL125	(P84c3BcxLLTtardAsiaxMIRTF41-2-1-2-2-BB)-B	CIMMYT	TST
84	CIMBL129	(pop.69 Templado Amarillo QPM -BBB1-6-BBB)-B	CIMMYT	Mixed
85	CIMBL13	(((CML285/B104)x(CML288/NC300))-2-1-BB)-B	CIMMYT	TST
86	CIMBL132	(SAM4(Angola)/[BETASYN]BC1-56-1-1-BBB)-B	CIMMYT	TST
87	CIMBL133	(SAM4(Angola)/[BETASYN]BC1-66-1-3-BBB)-B	CIMMYT	TST
88	CIMBL134	(SAM4(Angola)/[BETASYN]BC1-79-2-3-BB)-B	CIMMYT	TST
89	CIMBL136	(SRR-C1 SA3MH32-4-3-B-1-1-2-BB)-B	CIMMYT	TST
90	CIMBL138	(TX03-1004-168-B)-B	CIMMYT	TST
91	CIMBL139	(TX03-1004-179-B)-B	CIMMYT	TST
92	CIMBL14	(((Ko326y x Tx806)-6-1-1-1-BB/CML161) x (Tx802/CML161))-1-BBB)-B	CIMMYT	TST
93	CIMBL140	(TX03-1004-20-B)-B	CIMMYT	TST
94	CIMBL141	(TX03-1004-73-B)-B	CIMMYT	Mixed
95	CIMBL142	(TX03-1005-15-B)-B	CIMMYT	TST
96	CIMBL143	(TX03-1006-22-B)-B	CIMMYT	Mixed
97	CIMBL144	(TX03-1007-18-B)-B	CIMMYT	SS
98	CIMBL145	(TX03-1007-36-B)-B	CIMMYT	SS
99	CIMBL146	(TX03-1008-6-B)-B	CIMMYT	Mixed
100	CIMBL147	(TX03-1013-186-B)-B	CIMMYT	TST
101	CIMBL148	(TX03-1013-198-B)-B	CIMMYT	TST
102	CIMBL149	(TX03-1013-1-B)-B	CIMMYT	TST
103	CIMBL15	((CL-RCY020 x CL-02450)-B-40-1-1-BB)-B	CIMMYT	TST
104	CIMBL150	(TX03-1034-46-B)-B	CIMMYT	TST
105	CIMBL151	(TX03-1034-63-B)-B	CIMMYT	TST
106	CIMBL153	(TX03-1037-3-B)-B	CIMMYT	TST
107	CIMBL154	(TZI18-BBBB)-B	CIMMYT	Mixed
108	CIMBL155	(ZM305/[BETASYN]BC1-29-1-1-B)-B	CIMMYT	TST
109	CIMBL156	(ZM305/[BETASYN]BC1-58-2-3-B)-B	CIMMYT	TST
110	CIMBL157	(ZM305/[BETASYN]BC1-59-1-2-BBB)-B	CIMMYT	TST
111	CIMBL17	((CML 326/B104)-B-9-BBBB)-B	CIMMYT	TST
112	CIMBL20	((CML161xCML413)-Bx(CML172 x CML451)-B-B-25-1-1-3-2-B)-B	CIMMYT	TST
113	CIMBL22	((CML454 x CL-02603)-B-20-1-2-BB)-B	CIMMYT	TST
114	CIMBL24	((CML454 x CML451)-B-7-3-2-BB)-B	CIMMYT	TST
115	CIMBL26	((CML479/CLQ-RCYQ41)-B-2-1-2-2-2-B)-B	CIMMYT	TST
116	CIMBL3	Suwan 1	Thailand	TST
117	CIMBL30	((KU1409/DE3/KU1409)S2-18-2-BB)-B	CIMMYT	Mixed
118	CIMBL31	((KU1409/KU1414-SR/CI187)-S2-10-2-BB)-B	CIMMYT	TST
119	CIMBL32	((KU1409/KU1414-SR/KUI2007)-S2-2-1-BB)-B	CIMMYT	TST
120	CIMBL33	((KU1409/KU1414-SR/KVI11)-S2-10-2-BB)-B	CIMMYT	TST
121	CIMBL34	((KU1409/KU1414-SR/KVI3)-S2-3-2-BB)-B	CIMMYT	TST
122	CIMBL35	((KU1409/KU1414-SR/KVI43)-S2-4-2-BB)-B	CIMMYT	TST
123	CIMBL36	((KU1409/KU1414-SR/M162W)-S2-3-1-BB)-B	CIMMYT	TST
124	CIMBL37	((KU1409/KU1414-SR/NC350)-S2-1-2-BB)-B	CIMMYT	TST
125	CIMBL38	((KU1409/KU1414-SR/SC213)-S2-10-1-BB)-B	CIMMYT	TST
126	CIMBL39	((KU1409/KU1414-SR/SC55)-S2-12-1-BB)-B	CIMMYT	TST
127	CIMBL4	Suwan 1; 2007=DK version of Ki3	Thailand	TST
128	CIMBL40	((KU1409/SC55/KU1409)-S2-12-1-BB)-B	CIMMYT	TST
129	CIMBL42	((NC300/Tx772)-B-1-B2-BB)-B	CIMMYT	TST
130	CIMBL44	((SYN-Y-STR-34-1-1-1-1-2-1-BBBBB/NC354/SYN-Y-STR-34-1-1-1-1-2-1-BBBBB)-S2-13-1-BB)-B	CIMMYT	TST
131	CIMBL45	((Tx601XB104-B/B110XFR2128-B)-BB-4-BBB)-B	CIMMYT	Mixed
132	CIMBL46	([[[NAW5867/P30SR]-43-2/[NAW5867/P30SR]-114-1]-9-3-3-B-1-B/CML395-1]-B-13-1-B-4-#/[BETASYN]BC1-8-1-1-1-1)-B	CIMMYT	TST
133	CIMBL48	([DTPYC9-F46-1-2-1-1-B x DTPYC9-F74-1-1-1-1-BB]-B-4-1-B)-B	CIMMYT	TST
134	CIMBL51	([GQL5/[GQL5/[MSRXPOOL9]C1F2-205-1(OSU23i)-5-3-X-X-1-B-B]F2-4sx]-8-6-BB/[BETASYN]BC1-6-5-1-1-1)-B	CIMMYT	TST
135	CIMBL52	([GQL5/[GQL5/CML202]F2-1sx]-3-1-2-B/[BETASYN]BC1-2-5-1-1-1)-B	CIMMYT	TST
136	CIMBL53	([SAM4/BETASYN]BC2FS1-1-1-1-BB)-B	CIMMYT	TST
137	CIMBL54	([SAM4/BETASYN]BC2FS21-4-3-B)-B	CIMMYT	TST
138	CIMBL55	([SAM4/BETASYN]BC2FS36-4-1-2-BB)-B	CIMMYT	TST
139	CIMBL56	([SAM4/BETASYN]BC2FS9-2-2-1-BB)-B	CIMMYT	TST
140	CIMBL57	([ZM305/BETASYN]BC2-133-1-1-BB)-B	CIMMYT	TST
141	CIMBL58	([ZM305/BETASYN]BC2-133-1-2-BBB)-B	CIMMYT	TST
142	CIMBL59	([ZM305/BETASYN]BC2-182-1-2-BB)-B	CIMMYT	TST
143	CIMBL6	(Ac8730SR-##-124-1-5-B-1-#/[BETASYN]BC1-16-2-3-1-1)-B	CIMMYT	TST
144	CIMBL60	([ZM305/BETASYN]BC2-273-1-1-BB)-B	CIMMYT	TST
145	CIMBL61	(Carotenoid Syn3-FS11-4-3-BBB)-B	CIMMYT	TST
146	CIMBL63	(Carotenoid Syn3-FS5-1-5-BB)-B	CIMMYT	TST
147	CIMBL67	(CL-G2606 G26SeqC1-149-1-1-2-1-2-1-BB)-B	CIMMYT	TST
148	CIMBL68	(CL-G2609 G26C23-75-1-1-2-1-B*5)-B	CIMMYT	TST
149	CIMBL69	(CL-G2609-B)-B	CIMMYT	TST
150	CIMBL7	(AMATLC0HS71-1-1-2-1-1-1-BBBBBBB)-B	CIMMYT	TST
151	CIMBL70	(CL-G2611 G26SEQF135-3-3-1-1-1-2-BB)-B	CIMMYT	TST
152	CIMBL71	(CL-RCY007=PIO3011F2-B)-B	CIMMYT	TST
153	CIMBL72	(CL-SCBY03)-B	CIMMYT	TST
154	CIMBL73	(CML329/MBR C3 AmF25-2-1-1-BBB)-B	CIMMYT	TST
155	CIMBL75	(CML445/[BETASYN]BC1-9-2-3-1-1)-B	CIMMYT	TST
156	CIMBL77	(CML489/[BETASYN]BC1-2-#-B)-B	CIMMYT	TST
157	CIMBL78	(CML489/[BETASYN]BC1-5-2-1-2-1)-B	CIMMYT	TST
158	CIMBL79	(CML489/[BETASYN]BC1-7-2-1-1-1)-B	CIMMYT	TST
159	CIMBL8	(((B104/NC300)x(CML-415/B104))-4-2-BB)-B	CIMMYT	TST
160	CIMBL80	(CTS013174/SW(S)C11-42-1-BB-1-3-BBBB/Nei9202-B)-B	CIMMYT	TST
161	CIMBL81	(Cuba / Guad C3 F125 -2-2-1-BBB)-B	CIMMYT	TST
162	CIMBL82	(Cuba/Guad C3 F42-2-1-1-BBB)-B	CIMMYT	TST
163	CIMBL83	(DRPYC9-F13-2-1-1-1-B)-B	CIMMYT	TST
164	CIMBL85	(DTPYC9-F11-2-3-1-2-B)-B	CIMMYT	TST
165	CIMBL88	(DTPYC9-F134-3-1-B)-B	CIMMYT	TST
166	CIMBL89	(DTPYC9-F143-5-4-1-2-B)-B	CIMMYT	Mixed
167	CIMBL90	(DTPYC9-F38-4-6-1-1-B)-B	CIMMYT	TST
168	CIMBL91	(DTPYC9-F46-1-7-1-1-BBBB)-B	CIMMYT	TST
169	CIMBL92	(DTPYC9-F46-3-9-1-2-B)-B	CIMMYT	TST
170	CIMBL94	(DTPYC9-F69-3-1-1-1-BBBBB)-B	CIMMYT	TST
171	CIMBL95	(Florida A plus Syn-FS2-2-1-BB)-B	CIMMYT	Mixed
172	CIMBL97	(KUI carotenoid syn-FS17-3-1-BBB)-B	CIMMYT	TST
173	CIMBL98	(KUI carotenoid syn-FS25-3-2-BBB)-B	CIMMYT	TST
174	CIMBL99	(LAMA2002-10-1-B)-B	CIMMYT	TST
175	CML113	P33C1F-B-129-B-###-2-B	CIMMYT	TST
176	CML114	P45C2F-B-88-###1-1-2-BB	CIMMYT	TST
177	CML115	P45C2F151(RIF)-#-5-1-2-BBB	CIMMYT	Mixed
178	CML116	P45(STE)C1F36-5-1-3-1-BB	CIMMYT	Mixed
179	CML118	SIYFS3#B1-7-B1-B1#B1	CIMMYT	Mixed
180	CML122	(MP704/MP78:518)-8-3-4-B1-4-2-3-B1-B1#B1	CIMMYT	TST
181	CML130	P33C1F118-5-1-4-5-4-B1-B1#B1	CIMMYT	TST
182	CML134	P45C2F151-1-2-5-3-1-2-4-B1-B1#B1	CIMMYT	TST
183	CML139	MP78:518-15-B1-B1#B1	CIMMYT	TST
184	CML163	G26QH31-2-2-#-2-2-1-B-1-BB-#	CIMMYT	TST
185	CML165	P66C1F144-3-1-1-BB-1-BB-#	CIMMYT	TST
186	CML166	P66C1F215-4-1-2-BB-2-BBB	CIMMYT	TST
187	CML168	G26QSINT-31-1-2-2-BB	CIMMYT	TST
188	CML169	G26QC22H7-1-1-1-1-BB	CIMMYT	TST
189	CML170	G26QC22H9-3-1-5-1-BB	CIMMYT	TST
190	CML171	G25QS4B-H13-5-B-1-1-2-B-1-BBB	CIMMYT	TST
191	CML172	G25QS4B-H35-2-B-1-1-2-B-4-BBBB	CIMMYT	TST
192	CML189	G34QH17-2-1-1-B	CIMMYT	TST
193	CML191	G34QH146-1-1-4-B	CIMMYT	TST
194	CML192	G34QH174-3-1-2-BB	CIMMYT	TST
195	CML20	P24F34-2-3-B-###	CIMMYT	TST
196	CML223	EV88SUWAN1SR(BC5)-3-1-2-BB	CIMMYT	TST
197	CML225	EV88SUWAN1SR(BC5)-62-1-1-BB	CIMMYT	TST
198	CML226	EV88SUWAN1SR(BC5)-78-1-1-BB	CIMMYT	TST
199	CML228	EV88SUWAN1SR(BC5)-201-1-1-BB	CIMMYT	TST
200	CML28	P27F35-8-3-B-####-B	CIMMYT	TST
201	CML287	(P24F26/27F1)-4-1-B-1-1-BB-F	CIMMYT	TST
202	CML29	P27F71-3-1-B-#*5-B	CIMMYT	TST
203	CML290	(P28/TSR)-33-3-7-3-1-BB-F	CIMMYT	TST
204	CML298	SINTAMTSR-7-4-2-2-1-BB-F	CIMMYT	TST
205	CML300	SINTAMTSR-76-1-2-3-1-BB-F	CIMMYT	TST
206	CML305	SINTAMTSR-23-2-2-1-3-BB-F	CIMMYT	TST
207	CML307	SINTAMTSR-61-3-2-8-2-BB-F	CIMMYT	TST
208	CML323	P33C2(STE)-102-2-B-2-B-1-B*3	CIMMYT	TST
209	CML324	P33C2(STE)-12-1-B-2-B*4	CIMMYT	TST
210	CML326	P45C6F6-2-1-1-B*5	CIMMYT	TST
211	CML338	P590BF84-3-3-5-3-1-1-B-#-B	CIMMYT	TST
212	CML364	SAF1-5-1-1-5-3-B	CIMMYT	TST
213	CML40	P36C5F144-2-2-B-###	CIMMYT	TST
214	CML408	P24STEC2-29-BBBB-#-4-BBBBBBB	CIMMYT	TST
215	CML412	P36C5F279-1-1-B-F-##-B	CIMMYT	TST
216	CML415	KC3001/KC3002-22-2-1-B-4-BBBBBBBB	CIMMYT	TST
217	CML422	G17TSRH5-2-4-7-1-1-1-BBBBBBB	CIMMYT	TST
218	CML430	AMATLC0HS169-1-1-1-1-2-2-1-B*3	CIMMYT	TST
219	CML433	KTX3753F2-5-1-1-2-BBB	CIMMYT	TST
220	CML451	[NPH28-1/G25)/NPH28]-1-2-1-1-3-1-B*6	CIMMYT	TST
221	CML454	CAPITANMIRANDA8627-20-1-2-B*15	CIMMYT	TST
222	CML465	AMATLC0HS71-1-1-2-1-1-1-BBB	CIMMYT	TST
223	CML473	P31C4S5B-23-##-4-BBBB	CIMMYT	TST
224	CML474	SW92145-2EV-13-1-BB	CIMMYT	TST
225	CML486	P45C8-76-1-2-1-2-BBBB	CIMMYT	TST
226	CML496	P36C9F90-B-5-B*7	CIMMYT	TST
227	CML497	[CL00331*v]-3-B-3-2-1-B*5	CIMMYT	TST
228	CML51	STAROSA8079-1-2-3-###	CIMMYT	TST
229	CML69	P36C5F37-2-1-1-B1#B1-B1#B1-B1	CIMMYT	TST
230	D047	Landrace	China	Mixed
231	D863F	Unkown	China	NSS
232	Dan3130	American Hybrid P78599	China	NSS
233	Dan340	Lv9×Wide Pod Corn	China	NSS
234	Dan360	Lv9×Wide Pod Corn	China	NSS
235	Dan4245	Dan4245-1-3-1-3-1-1	China	Mixed
236	Dan598	(Dan340×Danhuang11)×(Danhuang02×Dan599)	China	NSS
237	Dan599	American Hybrid P78599	China	NSS
238	DH29	American Hybrid P78599	China	Mixed
239	DH3732	DH3732-1-1-2-2-1-1	China	Mixed
240	Dong237	Synthetic	China	NSS
241	Dong46	M14	China	Mixed
242	DSB	Landrace	China	Mixed
243	EN25	Unkown	China	Mixed
244	ES40	Landrace	China	Mixed
245	FCD0602	Unkown	China	Mixed
246	GEMS10	2112-02_DK212T_S11_F2S4_9169-Blk20/00	USA	SS
247	GEMS12	2120-01_DK888_S11_F2S4_9175-Blk28/00	USA	SS
248	GEMS13	2121-04_DK888_S11_F2S4_9178-Blk29/00	USA	SS
249	GEMS14	2127-01_DK888_S11_F2S4_9181-Blk21/00	USA	SS
250	GEMS15	2131-01_DK888_S11_F2S4_9184-Blk20/00	USA	TST
251	GEMS17	2142-01_DK888_S11_F2S4_9190-Blk19/00	USA	SS
252	GEMS18	2143-02_DK888_S11_F2S4_9193-Blk19/00	USA	SS
253	GEMS19	2146-01_DK888_S11_F2S4_9196-Blk29/00	USA	TST
254	GEMS21	2152-02_DK888_S11_F2S4_65/97-Blk/97-99	USA	SS
255	GEMS23	2156-02_DK888_S11_F2S4_h92847-Blk13/00	USA	SS
256	GEMS24	2201-01_DK830_S11_F2S4_9208-Blk27/00	USA	TST
257	GEMS25	2226-02_XL370A_S11_F2S4_9211-Blk25/00	USA	Mixed
258	GEMS27	2250-01_XL370A_S11_F2S4_9214-Blk21/00	USA	Mixed
259	GEMS28	2250-02_XL370A_S11_F2S4_3363-Blk03/00	USA	Mixed
260	GEMS29	2253-01_XL370A_S11_F2S4_9220-Blk24/00	USA	Mixed
261	GEMS30	2258-03_XL380_S11_F2S4_71/97-Blk/98	USA	TST
262	GEMS31	2282-01_XL380_S11_F2S4_9226-Blk26/00	USA	TST
263	GEMS32	2283-01_XL380_S11_F2S4_9229-Blk20/00	USA	Mixed
264	GEMS33	PE001n16F2S2-44	USA	NSS
265	GEMS35	PE001n16F2S2-172	USA	NSS
266	GEMS36	PE001n16F2S2-176	USA	NSS
267	GEMS37	PE001n16F2S2-181	USA	NSS
268	GEMS39	PE001n16F2S2-239	USA	NSS
269	GEMS4	2084-02_DK212T_S11_F2S4_9151-Blk38/00	USA	SS
270	GEMS40	PE001n16F2S2-431	USA	NSS
271	GEMS41	PE001n16F2S2-521	USA	NSS
272	GEMS42	PE001n16F2S2-705	USA	NSS
273	GEMS43	PE001n16F2S2-857	USA	NSS
274	GEMS44	CH05015:N12-140-1-B-B	USA	Mixed
275	GEMS45	CH05015:N12-20-1-B-B	USA	Mixed
276	GEMS47	UR13085:N0125-014-001	USA	NSS
277	GEMS48	DKXL370:N11a20-31-1-B-B	USA	NSS
278	GEMS49	DKB844:S1601-512-1-B	USA	SS
279	GEMS5	2086-01_DK212T_S11_F2S4_9154-Blk20/00	USA	SS
280	GEMS50	DKB844:S1601-517-1-B	USA	SS
281	GEMS51	CUBA164:S2008a-83-1-B	USA	SS
282	GEMS52	CUBA164:S2008a-326-1-B	USA	SS
283	GEMS53	CUBA164:S15-192-2-B	USA	SS
284	GEMS55	ARI16035:S02-443-1-B-B	USA	SS
285	GEMS56	FS8B(T):N1809-946-1-B	USA	NSS
286	GEMS58	ARI01150:N04-696-1-B	USA	NSS
287	GEMS59	SCROI:N1310-398-1-B	USA	NSS
288	GEMS6	2088-01_DK212T_S11_F2S4_9157-Blk29/00	USA	SS
289	GEMS60	CHIS775:N1912-519-1-B-B	USA	NSS
290	GEMS61	ARI16026:S17-10-1-B-B	USA	TST
291	GEMS63	CUBA164:S1511b-325-001	USA	SS
292	GEMS64	CUBA164:S1511b-249-1-B-B	USA	SS
293	GEMS9	2111-01_DK212T_S11_F2S4_9166-Blk31/00	USA	SS
294	Gy1032	AIHO	China	NSS
295	Gy220	AIHO*	China	NSS
296	Gy237	AIHO	China	NSS
297	Gy246	AIHO	China	NSS
298	Gy386	AIHO	China	NSS
299	Gy462	AIHO	China	NSS
300	Gy798	AIHO	China	NSS
301	Gy923	AIHO	China	NSS
302	H21	HuangZaoSi×H84	China	Mixed
303	Hai1134	HuangYa×Hua94	China	NSS
304	HB	Huojiabaimaya	China	Mixed
305	HSBN	Landrace	China	Mixed
306	HTH-17	HuoTangBai42×Hai1917×Mo17Ht	China	NSS
307	Hu803	U8112×Shen5003	China	SS
308	Hua83-2	Landrace	China	Mixed
309	HuangC	(HuangXiao162×Zi330/O2)×Tuxpenno	China	NSS
310	IRF291	A671×LH38	China	NSS
311	IRF314	(PA91/LH98A)-6-420-64-2-1-3-1-1-1	China	NSS
312	J4112	1A619-1-1×U8112	China	Mixed
313	JH59	American Hybrid P78599	China	NSS
314	JH96C	Synthetic	China	NSS
315	Ji53	Derived from Ji Synthetic C0-2	China	NSS
316	Ji63	(127-32×Tie84)×(Wei24×Wei20)	China	NSS
317	Ji842	Ji63×Mo17	China	NSS
318	Ji846	Ji63×Mo17	China	NSS
319	Ji853	(HuangZaoSi×Zi330)×Zi330	China	Mixed
320	Jiao51	Improved from Landrace	China	Mixed
321	K10	(Chang3×Shen5003)×Chang3	China	NSS
322	K12	HuangZaoSi×WeiChun	China	NSS
323	K14	Shen5005×6917	China	NSS
324	K22	K11×Ye478	China	NSS
325	L3180	Foreign hybrid	China	Mixed
326	LG001	Unknown	China	NSS
327	Liao138	Improved from Dan340	China	NSS
328	Liao159	Unkown	China	Mixed
329	Liao5114	Tie7922×Shen5003	China	Mixed
330	Liao5262	Liao526-2-2-2-1-2-1	China	NSS
331	Liao5263	Liao526-2-2-2-1-3-1	China	NSS
332	LK11	Mo17×Zi330	China	NSS
333	LXN	Landrace	China	NSS
334	LY	Unknown	China	TST
335	LY042	Unknown	China	NSS
336	M153	Unknown	China	NSS
337	M165	Unknown	China	NSS
338	M97	Unknown	China	NSS
339	MN	Landrace	China	Mixed
340	MO113	Unknown	China	NSS
341	Mo17	187-2×C103	China	NSS
342	Nan21-3	Jugoslavian Hybrid	China	Mixed
343	NMJT	Landrace	China	Mixed
344	P138	American Hybrid P78599	China	NSS
345	P178	American Hybrid P78599	China	NSS
346	Q1261	Improved from K12	China	NSS
347	Qi205	(VeiAi141×ZhongXi017)×Population 70	China	Mixed
348	Qi319	American Hybrid P78599	China	NSS
349	R08	American Hybrid P78641	China	NSS
350	R15	American Hybrid	China	NSS
351	R15X1141	R15*X1141P-3-3-3-1-1-2	China	NSS
352	Ry684	RYD*	China	NSS
353	Ry713	RYD	China	NSS
354	Ry729	RYD	China	Mixed
355	Ry732	RYD	China	NSS
356	S22	American Hybrid	China	NSS
357	SC55	The University of Illinois, USA	USA	Mixed
358	Shen135	Unknown	China	Mixed
359	Shen5003	American Single-cross 3147	China	NSS
360	Si273	American Hybrid	China	NSS
361	Si434	Si466×Hua94	China	NSS
362	Si444	A619×HuangZaoSi	China	NSS
363	SW92E114	Landrace	China	TST
364	Sy1032	Syn.D.O	China	Mixed
365	Sy1035	Syn.D.O	China	NSS
366	Sy1039	Syn.D.O	China	NSS
367	Sy1052	Syn.D.O	China	NSS
368	Sy1077	Syn.D.O	China	Mixed
369	Sy1128	Syn.D.O	China	NSS
370	Sy3073	Syn.D.O	China	NSS
371	Sy998	Syn.D.O	China	NSS
372	Tian77	(HuangXiao162×Mei1865)×(187-2×Nan55)	China	Mixed
373	Tie7922	American Hybrid 3382	China	SS
374	TY1	TY30331-2-4-2-1-3-2	China	Mixed
375	TY10	TY30331-2-8-1-1-3-2	China	Mixed
376	TY11	TY30331-2-8-1-2-1-1	China	Mixed
377	TY2	TY30331-2-4-2-2-1-1	China	Mixed
378	TY4	TY30331-2-4-2-2-2-2	China	Mixed
379	TY5	TY30331-2-4-2-2-3-1	China	Mixed
380	TY6	TY30331-2-5-1-2-3-2	China	Mixed
381	TY7	TY30331-2-5-2-1-1-3	China	Mixed
382	TY8	TY30331-2-7-1-2-1-1	China	Mixed
383	TY9	TY30331-2-8-1-1-3-1	China	Mixed
384	U8112	American Hybrid 3382	China	SS
385	W138	Unknown	China	NSS
386	WH413	HuangZaoSi×WenQing1331	China	Mixed
387	WMR	Landrace	China	Mixed
388	Wu109	XiDan7	China	Mixed
389	X1141P	X1141P-1-4-6-1-3-2-1-1	China	NSS
390	Xi502	Dan340×HuangZaoSi	China	NSS
391	Xun971	Landrace	China	Mixed
392	XZ698	XinZhong698-3-1-1-2-1-2-3	China	NSS
393	Yan414	HuangZaoSi	China	Mixed
394	Ye107	Foreign Hybrid XL80	China	Mixed
395	Ye488	U8112×Shen5003	China	Mixed
396	Ye515	(HuaFeng100×AiGo352)×HuangZaoSi	China	Mixed
397	Ye52106	(Ye1075×Ye106)×AiJin525	China	NSS
398	Ye8001	Ye488×3189	China	Mixed
399	Yu374	Synthetic	China	NSS
400	Yu87-1	American Hybrid	China	NSS
401	Yun46	Unkown	China	TST
402	YZ15	YuZong15BC-2	China	NSS
403	Z2018F	Zheng2018F2*698-3-1-2-1-1	China	Mixed
404	ZB648	ZhongBei648-1	China	NSS
405	ZH68	American Hybrid P78599	China	SS
406	Zheng22	Dan340×E28	China	Mixed
407	Zheng28	Ye478×Tuxpeno	China	NSS
408	Zheng29	Shen5003	China	Mixed
409	Zheng30	Zheng20×Ye478	China	NSS
410	Zheng32	American Single-cross 3382	China	SS
411	Zheng35	Unkown	China	Mixed
412	Zheng58	Variant plants from Ye478	China	NSS
413	Zheng653	(Shen5003×Zong31)×Shen5003	China	NSS
414	Zhi41	Unkown	China	NSS
415	Zhong69	American Hybrid P78599	China	Mixed
416	Zi330	OH43×KeLi67	China	NSS
417	Zong3	Synthetic	China	NSS
418	Zong31	Synthetic	China	NSS
