# Supplementary material for: Dissecting the Genetic Structure of Maize Leaf Sheaths at Seedling Stage by Image-Based High-Throughput Phenotypic Acquisition and Characterization
Source: Front Plant Sci. 2022 Jun 28;13:826875. doi: 10.3389/fpls.2022.826875 (PMC9274118; doi:10.3389/fpls.2022.826875)
Supplement: Supplementary Table 3 — Descriptive statistical analysis results of 87 maize leaf sheath phenotypic traits. [file Table_3.XLSX]

## Sheet: Supplementary Table 3
Trait	Min.	1st Qu.	Median	Mean	3rd Qu.	Max.	Range	SD	CV
DryWeight	0.06	0.37	0.54	0.596868	0.7525	2.44	2.38	0.318402	0.533454
FreshWeight	0.66	3.775	5.9	6.58609	8.615	27.55	26.89	3.75606	0.570302
CIVE	18.597	18.66	18.671	18.6724	18.68	18.857	0.26	0.0237917	0.00127416
CIVE_S	18.6252	18.7	18.7222	18.721	18.74	18.8043	0.1791	0.0267421	0.00142846
DGCI	0.369	0.5817	0.6245	0.619915	0.66	0.914	0.545	0.0591009	0.0953371
DGCI_S	0.4016	0.6085	0.65125	0.648095	0.6891	0.818	0.4164	0.0584837	0.0902394
ExG	-0.167	0.251	0.286	0.282134	0.32	0.462	0.629	0.0571374	0.202519
ExGR	-0.297	0.376	0.439	0.432268	0.501	0.765	1.062	0.102637	0.237437
ExGR_S	-0.100833	0.162	0.22875	0.235366	0.3048	0.6495	0.750333	0.110355	0.468867
ExG_S	-0.0385	0.1194	0.1615	0.164204	0.2067	0.39275	0.43125	0.0648192	0.394749
ExR	-0.303	-0.182	-0.153	-0.150144	-0.123	0.13	0.433	0.0473485	-0.315353
ExR_S	-0.25675	-0.09964	-0.0712	-0.0711616	-0.0399	0.062	0.31875	0.0477299	-0.670725
GLA	-0.131	0.1777	0.2	0.19732	0.222	0.311	0.442	0.0380623	0.192896
GLA_S	-0.0321667	0.08562	0.115325	0.116004	0.1462	0.268	0.300167	0.0452479	0.390055
GMRVI	-0.054	0.595	0.652	0.642054	0.704	0.865	0.919	0.090336	0.140699
GMRVI_S	0.144333	0.4094	0.4822	0.475978	0.5422	0.812	0.667667	0.104627	0.219816
HSV_H	53.37	81.71	82.6825	83.2142	84.15	107.87	54.5	3.13235	0.037642
HSV_H_S	77.3	87.24	90.5854	90.8616	94.18	109.741	32.441	4.92856	0.0542425
HSV_H_SD	1.272	2.252	2.6845	3.01967	3.362	42.309	41.037	1.73508	0.574592
HSV_H_SD_S	2.0106	4.034	5.16825	5.5535	6.765	19.4155	17.4049	2.14733	0.386662
HSV_S	53.13	131.47	143.078	141.542	153.56	189.254	136.124	17.2867	0.122131
HSV_S_S	51.3175	107.51	119.829	118.985	130.06	177.232	125.915	17.0629	0.143403
HSV_S_SD	18.636	34.13	37.251	37.5754	41.06	52.343	33.707	5.05866	0.134627
HSV_S_SD_S	23.085	31.78	34.3154	34.3796	36.95	52.6563	29.5713	3.78512	0.110098
HSV_V	29.78	112.17	122.823	124.273	135.44	190.781	161.001	17.2406	0.138732
HSV_V_S	60.3204	99.02	109.672	110.726	121.88	176.772	116.452	16.9738	0.153295
HSV_V_SD	8.044	21.821	24.9655	25.3858	28.265	51.585	43.541	5.28876	0.208335
HSV_V_SD_S	16.617	25.55	28.6664	29.0361	32.41	48.728	32.111	4.9986	0.172151
Lab_L	18.046	109.51	119.508	120.823	131.55	184.205	166.159	16.7503	0.138635
Lab_L_S	51.4072	93.04	103.478	104.706	115.78	170.712	119.305	16.9218	0.161612
Lab_L_SD	9.047	22.231	25.2555	25.7515	28.395	52.417	43.37	5.2424	0.203577
Lab_L_SD_S	17.8638	26.26	29.3968	29.8038	32.9	52.4197	34.5559	5.02862	0.168724
Lab_a	90.16	101.46	103.435	103.648	105.28	132.029	41.869	4.03356	0.038916
Lab_a_S	95.3636	110.32	113.404	113.326	116.56	128.382	33.0184	4.78353	0.0422103
Lab_a_SD	1.485	4.866	5.378	5.48451	5.941	23.68	22.195	1.07084	0.195249
Lab_a_SD_S	2.921	4.77	5.29025	5.34758	5.86	9.34867	6.42767	0.802144	0.150001
Lab_b	105.566	129	130.848	130.208	132	140.662	35.096	2.95736	0.0227126
Lab_b_S	111.664	121.9	124.519	124.336	126.8	134.384	22.72	3.66817	0.029502
Lab_b_SD	1.473	2.72	3.0975	3.23166	3.573	23.191	21.718	1.00182	0.310003
Lab_b_SD_S	2.12467	3.557	4.08362	4.15666	4.636	8.68633	6.56166	0.886034	0.21316
NDYI	-0.213	0.054	0.071	0.0658907	0.08325	0.25	0.463	0.0294241	0.44656
NDYI_S	-0.1582	-0.023062	0.0036	0.00182619	0.0286	0.136	0.2942	0.0392445	21.4898
NGRDI	-0.026	0.328	0.369	0.365734	0.409	0.572	0.598	0.0643142	0.17585
NGRDI_S	0.0753333	0.21725	0.261	0.260605	0.29867	0.513	0.437667	0.0647245	0.248362
RGBVI	-0.243	0.382	0.429	0.42248	0.474	0.653	0.896	0.0780847	0.184824
RGBVI_S	-0.0453333	0.1976	0.257225	0.259566	0.31933	0.57775	0.623083	0.0922219	0.355293
RGB_B	28.319	97.67	107.475	108.722	119.34	172.415	144.096	16.6532	0.153172
RGB_B_S	55.8015	91.37	102.956	103.295	114.44	166.885	111.084	16.7615	0.162269
RGB_B_SD	8.321	24.913	28.3505	28.6264	31.84	51.685	43.364	5.0806	0.177479
RGB_B_SD_S	17.3378	26.71	30.0427	30.3158	33.67	48.689	31.3512	5.06201	0.166976
RGB_G	18.051	111.88	122.49	123.88	135.05	190.781	172.73	17.5702	0.141833
RGB_G_S	51.6118	93.02	103.406	104.94	115.83	173.763	122.151	17.3693	0.165516
RGB_G_SD	8.047	21.661	24.863	25.3229	28.137	51.664	43.617	5.49551	0.217017
RGB_G_SD_S	16.7144	25.55	28.6563	29.1198	32.36	52.1403	35.4259	5.15645	0.177077
RGB_R	19.332	48.49	56.897	58.16	66.89	119.261	99.929	13.2743	0.228238
RGB_R_S	28.043	51.4	59.5154	60.9719	69.79	117.212	89.169	13.0898	0.214686
RGB_R_SD	7.556	25.977	29.1825	29.3657	32.703	45.173	37.617	4.82921	0.164451
RGB_R_SD_S	16.3752	25.29	28.2989	28.4792	31.43	41.8774	25.5022	4.58791	0.161097
T_Area_Avg_SS	4.57947	16.846	22.9286	25.1065	30.987	148.779	144.2	12.305	0.490113
T_Area_S0	6.68021	32.03	43.8201	47.2802	58.34	263.055	256.375	23.0757	0.488063
T_Area_Sd_SS	0.969104	4.7711	6.61895	7.25461	8.8676	54.2427	53.2736	3.9886	0.549801
T_Area_Sum_SS	10.6194	77.3	109.591	117.352	151.22	354.486	343.867	54.3928	0.463503
T_Compactness_Avg_SS	0.162188	0.2913	0.331207	0.330882	0.3701	0.499428	0.33724	0.0588476	0.177851
T_Compactness_S0	0.104493	0.3172	0.370262	0.365795	0.417	0.665235	0.560742	0.0748283	0.204564
T_Compactness_Sd_SS	0.00279498	0.021089	0.0308374	0.0326821	0.041811	0.0981159	0.0953209	0.0153324	0.469136
T_LWRatio_Avg_SS	1.89873	3.023	3.42808	3.56685	3.991	7.74053	5.8418	0.764988	0.214471
T_LWRatio_S0	0.577778	3.1248	3.5313	3.60446	4.0149	10.1915	9.61372	0.821376	0.227877
T_LWRatio_Sd_SS	0.00968725	0.179603	0.262769	0.306698	0.394888	1.7493	1.73961	0.189411	0.61758
T_Length_Avg_SS	4.28712	8.871	10.1791	10.3097	11.525	22.9289	18.6418	2.10092	0.20378
T_Length_S0	6.09306	12.649	14.5762	14.632	16.562	28.2807	22.1876	2.91306	0.199089
T_Length_Sd_SS	0.0713367	1.175	1.4972	1.52655	1.82737	3.51514	3.4438	0.472284	0.309379
T_Length_Sum_SS	15.2337	40.02	47.8343	48.4076	56.21	89.5357	74.302	11.9956	0.247803
T_Perimeter_Avg_SS	11.3631	23.91	27.6213	28.3021	31.88	90.4506	79.0875	6.72877	0.237748
T_Perimeter_S0	16.9662	33.35	38.7859	39.9438	44.38	147.425	130.459	11.5992	0.290387
T_Perimeter_Sd_SS	0.335053	3.1539	3.95661	4.19227	4.7747	27.2709	26.9358	2.07685	0.495399
T_Perimeter_Sum_SS	40.2794	107.62	131.083	132.833	155.76	271.226	230.947	35.3908	0.26643
T_Rectangularity_Avg_SS	0.354792	0.6128	0.655278	0.652311	0.6989	0.804609	0.449817	0.0639926	0.0981015
T_Rectangularity_S0	0.32175	0.6775	0.747328	0.730812	0.7981	0.922655	0.600905	0.0870583	0.119125
T_Rectangularity_Sd_SS	0.00217359	0.031128	0.0426647	0.0440674	0.054817	0.167178	0.165004	0.0187334	0.425108
T_Width_Avg_SS	1.02146	2.469	2.97184	3.09587	3.603	9.545	8.52354	0.915602	0.29575
T_Width_S0	1.21062	3.418	4.10682	4.2899	4.862	18.4034	17.1928	1.5225	0.354904
T_Width_Sd_SS	0.0412741	0.33679	0.439781	0.47197	0.54317	3.36521	3.32394	0.258974	0.548708
T_Width_Sum_SS	2.04293	11.209	14.2668	14.5576	17.557	36.1547	34.1118	4.65343	0.319657
VARI	-5.222	0.7825	0.9065	0.906323	1.043	1.5	6.722	0.266113	0.293619
VARI_S	-0.419167	0.5518	0.687	0.694768	0.8172	1.76375	2.18292	0.200716	0.288896
VEG	0.833	1.644	1.7615	1.76404	1.885	2.604	1.771	0.190919	0.108228
VEG_S	1.04283	1.356	1.45578	1.46855	1.564	2.29525	1.25242	0.167433	0.114013
