# Supplementary material for: Dissecting the Genetic Structure of Maize Leaf Sheaths at Seedling Stage by Image-Based High-Throughput Phenotypic Acquisition and Characterization
Source: Front Plant Sci. 2022 Jun 28;13:826875. doi: 10.3389/fpls.2022.826875 (PMC9274118; doi:10.3389/fpls.2022.826875)
Supplement: Supplementary Table 4 — 270 candidate genes of 25 key traits for leaf sheath phenotype with detailed functional descriptions from NCBI Gene database. [file Table_4.XLSX]

## Sheet: NCBI_270Genes
Object	Trait	Gene	Description	Chromosome	Genomic_nucleotide_accession.version	Start_position_on_the_genomic_accession	End_position_on_the_genomic_accession	GeneID	RS#	Category	Genotype for code 1	MAF	No. of methods	Top
Whole plant leaf sheath	DryWeight	GRMZM2G175856	uncharacterized LOC100281871	1	NC_050096.1	201614782	201615690	100281871	chr1.S_199740797	intergenic	G	0.142	2	Yes
Whole plant leaf sheath	DryWeight	TIDP3322	uncharacterized LOC100191271	3	NC_050098.1	226757144	226762363	100191271	chr3.S_224889804	intergenic	A	0.2744	1	Yes
Whole plant leaf sheath	DryWeight	Zm00001d044304	aspartic proteinase-like protein 2	3	NC_050098.1	226590875	226597022	103651531	chr3.S_224889804	intergenic	A	0.2744	1	Yes
Whole plant leaf sheath	DryWeight	GRMZM5G801076	ubiquitin-protein ligase	5	NC_050100.1	217105704	217108889	100273637	chr5.S_214531332	intergenic	G	0.0526	1	Yes
Whole plant leaf sheath	DryWeight	GRMZM2G025322	peptide methionine sulfoxide reductase msrB	6	NC_050101.1	125925578	125929326	100282023	chr6.S_118987535	intergenic	C	0.2876	1	Yes
Whole plant leaf sheath	DryWeight	GRMZM2G334409	alpha-mannosidase 2	6	NC_050101.1	125835923	125848890	103629954	chr6.S_118987535	intergenic	C	0.2876	1	Yes
Whole plant leaf sheath	DryWeight	Zm00001d036689	RNA-directed DNA polymerase (reverse transcriptase)	6	NC_050101.1	104652681	104658552	103629684	chr6.S_97714332	intergenic	G	0.1241	1	Yes
Whole plant leaf sheath	DryWeight	Zm00001d036690	uncharacterized LOC100278675	6	NC_050101.1	104777720	104779190	100278675	chr6.S_97714332	intergenic	G	0.1241	1	Yes
Whole plant leaf sheath	DryWeight	GRMZM2G016153	uncharacterized LOC103635650	8	NC_050103.1	105732024	105735028	103635650	chr8.S_105783289	intergenic	A	0.2613	2	No
Whole plant leaf sheath	DryWeight	Zm00001d010243	protein root UVB sensitive 6	8	NC_050103.1	105662341	105668787	103637150	chr8.S_105783289	intergenic	A	0.2613	2	No
Whole plant leaf sheath	FreshWeight	GRMZM2G042683	uncharacterized LOC100282223	1	NC_050096.1	65250328	65252215	100282223	chr1.S_66013002	intergenic	T	0.1882	2	No
Whole plant leaf sheath	FreshWeight	GRMZM2G084540	RNA-binding KH domain-containing protein	1	NC_050096.1	65380922	65385929	100502234	chr1.S_66013002	intergenic	T	0.1882	2	No
Whole plant leaf sheath	FreshWeight	GRMZM2G136113	O-fucosyltransferase family protein	1	NC_050096.1	14777338	14786219	103631769	chr1.S_14942975	intergenic	A	0.4246	2	No
Whole plant leaf sheath	FreshWeight	GRMZM2G450163	uncharacterized LOC100191851	1	NC_050096.1	226682607	226687079	100191851	chr1.S_225041589	intergenic	G	0.2395	3	Yes
Whole plant leaf sheath	FreshWeight	Zm00001d027570	putative protein phosphatase 2C 48	1	NC_050096.1	8216152	8220401	100382150	chr1.S_8271094	intergenic	A	0.3487	1	Yes
Whole plant leaf sheath	FreshWeight	GRMZM2G347743	serine carboxypeptidase 1	2	NC_050097.1	180791929	180798846	100284785	chr2.S_181173947	downstream	A	0.0987	2	No
Whole plant leaf sheath	FreshWeight	GRMZM2G044265	uncharacterized LOC100193962	3	NC_050098.1	162681102	162683629	100193962	chr3.S_162078295	intergenic	T	0.0767	3	No
Whole plant leaf sheath	FreshWeight	GRMZM2G129155	uncharacterized LOC100383931	3	NC_050098.1	162579978	162591339	100383931	chr3.S_162078295	intergenic	T	0.0767	3	No
Whole plant leaf sheath	FreshWeight	GRMZM2G126190	uncharacterized LOC100283878	4	NC_050099.1	221222513	221224996	100283878	chr4.S_218287109	intergenic	C	0.0569	4	Yes
Whole plant leaf sheath	FreshWeight	GRMZM2G073826	transcription factor MYB3R-5	5	NC_050100.1	137986909	138015364	103626929	chr5.S_138505880	intergenic	C	0.3513	4	Yes
Whole plant leaf sheath	FreshWeight	GRMZM2G351454	APO protein 3 mitochondrial	5	NC_050100.1	177686051	177688015	107521954	chr5.S_178337608	intergenic	G	0.2184	3	No
Whole plant leaf sheath	FreshWeight	GRMZM2G418206	proteinaceous RNase P 1, chloroplastic/mitochondrial	5	NC_050100.1	137893158	137908282	103626926	chr5.S_138505880	intergenic	C	0.3513	4	Yes
Whole plant leaf sheath	FreshWeight	GRMZM2G016637	trihelix transcription factor GT-3b	6	NC_050101.1	33464824	33469920	103629174	chr6.S_27109151	intergenic	C	0.3658	2	No
Whole plant leaf sheath	Sum_PC1	GRMZM2G042807	uncharacterized LOC100284891	2	NC_050097.1	168531741	168535227	100284891	chr2.S_168701264	intergenic	T	0.1526	1	Yes
Whole plant leaf sheath	Sum_PC1	GRMZM2G065012	uncharacterized LOC100381653	2	NC_050097.1	2923072	2927130	100381653	chr2.S_2680782	intergenic	C	0.2524	2	Yes
Whole plant leaf sheath	Sum_PC1	GRMZM2G335146	CAX-interacting protein 4	2	NC_050097.1	168385836	168390829	103647247	chr2.S_168701264	intergenic	T	0.1526	1	Yes
Whole plant leaf sheath	Sum_PC1	Zm00001d001907	uncharacterized LOC100281797	2	NC_050097.1	2965940	2966903	100281797	chr2.S_2680782	intergenic	C	0.2524	2	Yes
Whole plant leaf sheath	Sum_PC1	GRMZM2G033521	U-box domain-containing protein 43	3	NC_050098.1	98521144	98526311	103650422	chr3.S_97207287	intergenic	A	0.2333	3	No
Whole plant leaf sheath	Sum_PC1	CNR02	uncharacterized LOC100277715	4	NC_050099.1	130979470	130980482	100277715	chr4.S_129015956	intergenic	G	0.1148	2	No
Whole plant leaf sheath	Sum_PC1	GRMZM2G040452	catalytic/ protein phosphatase type 2C	4	NC_050099.1	237957682	237960493	100285228	chr4.S_234627107	intergenic	G	0.4844	2	Yes
Whole plant leaf sheath	Sum_PC1	GRMZM2G055782	MADS-box transcription factor 27	4	NC_050099.1	130897746	130913398	103655506	chr4.S_129015956	intergenic	G	0.1148	2	No
Whole plant leaf sheath	Sum_PC1	GRMZM2G059381	AMP-binding protein	4	NC_050099.1	192993412	193003779	100281546	chr4.S_191044451	intergenic	T	0.1274	2	No
Whole plant leaf sheath	Sum_PC1	GRMZM2G003384	60S ribosomal protein L6-like	5	NC_050100.1	182952419	182954274	103627361	chr5.S_183614546	intergenic	T	0.2919	2	No
Whole plant leaf sheath	Sum_PC1	GRMZM2G113064	uncharacterized LOC100382616	5	NC_050100.1	182800949	182815740	100382616	chr5.S_183614546	intergenic	T	0.2919	2	No
Whole plant leaf sheath	Sum_PC1	CL16523	uncharacterized LOC100284489	6	NC_050101.1	162620435	162624325	100284489	chr6.S_155453171	intergenic	A	0.1974	5	Yes
Whole plant leaf sheath	Sum_PC1	GRMZM2G150471	uncharacterized LOC100274373	6	NC_050101.1	162414056	162420910	100274373	chr6.S_155453171	intergenic	A	0.1974	5	Yes
Whole plant leaf sheath	Sum_PC1	GRMZM2G178616	phosducin-like protein 3	6	NC_050101.1	75888099	75891177	100193506	chr6.S_69450409	intergenic	T	0.1711	2	No
Whole plant leaf sheath	Sum_PC1	GRMZM2G005187	Os01g0606100-like protein	8	NC_050103.1	145705703	145706807	100276067	chr8.S_146186362	intergenic	A	0.1262	2	No
Whole plant leaf sheath	Sum_PC1	GRMZM2G310158	WW domain-containing protein C11B10.08	8	NC_050103.1	145714702	145715478	103637357	chr8.S_146186362	intergenic	A	0.1262	2	No
Whole plant leaf sheath	Sum_PC2	GRMZM2G028726	keratin-associated protein 5-4	1	NC_050096.1	213200034	213204850	100216878	chr1.S_211391556	intergenic	A	0.0909	3	No
Whole plant leaf sheath	Sum_PC2	GRMZM2G050583	uncharacterized LOC100382548	1	NC_050096.1	213297061	213311679	100382548	chr1.S_211391556	intergenic	A	0.0909	3	No
Whole plant leaf sheath	Sum_PC2	GRMZM2G106899	uncharacterized LOC100282193	1	NC_050096.1	208201530	208202548	100282193	chr1.S_206318298	intergenic	C	0.2189	3	Yes
Whole plant leaf sheath	Sum_PC2	GRMZM2G048045	uncharacterized LOC100280227	4	NC_050099.1	168380485	168390563	100280227	chr4.S_166244949	intergenic	C	0.0817	4	No
Whole plant leaf sheath	Sum_PC2	GRMZM2G377161	RPM1-interacting protein 4 (RIN4) family protein	4	NC_050099.1	168456111	168460051	103654007	chr4.S_166244949	intergenic	C	0.0817	4	No
Whole plant leaf sheath	Sum_PC2	GRMZM2G035632	uncharacterized LOC107403239	5	NC_050100.1	15656953	15658394	107403239	chr5.S_15544385	intergenic	A	0.4426	2	No
Whole plant leaf sheath	Sum_PC2	GRMZM2G085945	zinc finger protein	5	NC_050100.1	219927636	219928886	100279115	chr5.S_217413104	intergenic	G	0.4629	3	Yes
Whole plant leaf sheath	Sum_PC2	GRMZM2G089050	uncharacterized LOC100281505	5	NC_050100.1	60016895	60021373	100281505	chr5.S_59995829	intergenic	T	0.3935	1	Yes
Whole plant leaf sheath	Sum_PC2	GRMZM2G332390	SAUR16 - auxin-responsive SAUR family member	5	NC_050100.1	15730571	15731340	100281003	chr5.S_15544385	intergenic	A	0.4426	2	No
Whole plant leaf sheath	Sum_PC2	GRMZM2G038691	GAMYB-binding protein	6	NC_050101.1	117469429	117474033	100282557	chr6.S_110577026	intergenic	A	0.0697	1	Yes
Whole plant leaf sheath	Sum_PC2	GRMZM2G156517	putative ubiquitin-conjugating enzyme family	6	NC_050101.1	117591558	117594362	100192585	chr6.S_110577026	intergenic	A	0.0697	1	Yes
Whole plant leaf sheath	Sum_PC2	Zm00001d009690	RNA cytidine acetyltransferase 1	8	NC_050103.1	76264531	76273801	109941429	chr8.S_75951897	intergenic	C	0.1022	5	Yes
Whole plant leaf sheath	T_Area_Avg_SS	GRMZM2G107571	exportin-4	1	NC_050096.1	237427029	237449063	103643456	chr1.S_235455308	intergenic	C	0.0661	1	Yes
Whole plant leaf sheath	T_Area_Avg_SS	GRMZM2G171181	60S ribosomal protein L23-like	1	NC_050096.1	8597608	8600554	100193874	chr1.S_8633889	intergenic	T	0.2069	2	No
Whole plant leaf sheath	T_Area_Avg_SS	GRMZM2G472167	peptide transporter PTR2	1	NC_050096.1	8532042	8535102	100281595	chr1.S_8633889	intergenic	T	0.2069	2	No
Whole plant leaf sheath	T_Area_Avg_SS	Zm00001d032495	uncharacterized LOC100286061	1	NC_050096.1	230313543	230314491	100286061	chr1.S_228403617	intergenic	C	0.4087	1	Yes
Whole plant leaf sheath	T_Area_Avg_SS	Zm00001d032707	Pentatricopeptide repeat-containing protein	1	NC_050096.1	237574275	237576933	100381779	chr1.S_235455308	intergenic	C	0.0661	1	Yes
Whole plant leaf sheath	T_Area_Avg_SS	GRMZM2G134235	uncharacterized LOC100279539	2	NC_050097.1	61743835	61745548	100279539	chr2.S_61855582	intergenic	C	0.0801	2	No
Whole plant leaf sheath	T_Area_Avg_SS	GRMZM2G180612	uncharacterized LOC100276346	2	NC_050097.1	61647434	61652419	100276346	chr2.S_61855582	intergenic	C	0.0801	2	No
Whole plant leaf sheath	T_Area_Avg_SS	GRMZM2G000586	tropinone reductase homolog At5g06060	4	NC_050099.1	640493	642098	103655008	chr4.S_515287	intergenic	G	0.2931	2	No
Whole plant leaf sheath	T_Area_Avg_SS	GRMZM2G018254	uncharacterized LOC100279519	4	NC_050099.1	1033729	1035870	100279519	chr4.S_515287	intergenic	G	0.2931	2	No
Whole plant leaf sheath	T_Area_Avg_SS	GRMZM2G103721	phosphatidylinositol 3-kinase, root isoform	4	NC_050099.1	74538889	74548829	103653397	chr4.S_74415326	intergenic	G	0.1938	2	Yes
Whole plant leaf sheath	T_Area_Avg_SS	GRMZM2G134248	long chain base biosynthesis protein 1a	4	NC_050099.1	74702902	74704363	103655347	chr4.S_74415326	intergenic	G	0.1938	2	Yes
Whole plant leaf sheath	T_Area_Avg_SS	GRMZM2G156238	C2 domain-containing protein At1g53590	4	NC_050099.1	226930981	226946730	100279153	chr4.S_224037650	intronic	C	0.1435	4	Yes
Whole plant leaf sheath	T_Area_Avg_SS	GRMZM2G003384	60S ribosomal protein L6-like	5	NC_050100.1	182952419	182954274	103627361	chr5.S_183645944	intergenic	C	0.0586	1	Yes
Whole plant leaf sheath	T_Area_Avg_SS	GRMZM2G113064	uncharacterized LOC100382616	5	NC_050100.1	182800949	182815740	100382616	chr5.S_183645944	intergenic	C	0.0586	1	Yes
Whole plant leaf sheath	T_Area_Avg_SS	GRMZM2G126860	protein SUPPRESSOR OF K(+) TRANSPORT GROWTH DEFECT 1	8	NC_050103.1	14003169	14008552	103634814	chr8.S_13984711	intergenic	G	0.1902	5	Yes
Whole plant leaf sheath	T_Area_Avg_SS	GRMZM2G126956	DNA damage-binding protein 2	8	NC_050103.1	14023075	14027906	100381699	chr8.S_13984711	intergenic	G	0.1902	5	Yes
Whole plant leaf sheath	T_Area_Sd_SS	GRMZM2G055992	Plant intracellular Ras-group-related LRR protein 4	1	NC_050096.1	193293053	193297152	100274964	chr1.S_191264382	UTR3	T	0.1118	2	No
Whole plant leaf sheath	T_Area_Sd_SS	GRMZM2G122139	cytosolic purine 5-nucleotidase	1	NC_050096.1	289483727	289500579	100284660	chr1.S_287803603	UTR5;UTR3	C	0.073	3	No
Whole plant leaf sheath	T_Area_Sd_SS	Zm00001d031236	uncharacterized LOC103641239	1	NC_050096.1	185292357	185298724	103641239	chr1.S_183096897	intergenic	C	0.1382	1	Yes
Whole plant leaf sheath	T_Area_Sd_SS	GRMZM2G047652	disease resistance protein RPS2	3	NC_050098.1	193426915	193432860	103651107	chr3.S_191332113	intergenic	C	0.0981	1	Yes
Whole plant leaf sheath	T_Area_Sd_SS	GRMZM2G103135	disease resistance RPP13-like protein 4	3	NC_050098.1	193515591	193530987	103651108	chr3.S_191332113	intergenic	C	0.0981	1	Yes
Whole plant leaf sheath	T_Area_Sd_SS	GRMZM2G136854	inner membrane protein PPF-1, chloroplastic	5	NC_050100.1	1541775	1561310	103625721	chr5.S_1237303	intergenic	C	0.2057	1	Yes
Whole plant leaf sheath	T_Area_Sd_SS	GRMZM2G442215	proline-rich receptor-like protein kinase PERK12	6	NC_050101.1	118267950	118272543	103629908	chr6.S_111153581	intergenic	G	0.1112	1	Yes
Whole plant leaf sheath	T_Area_Sd_SS	Zm00001d035807	uncharacterized LOC103655488	6	NC_050101.1	57745129	57748692	103655488	chr6.S_51169652	intergenic	T	0.1029	2	No
Whole plant leaf sheath	T_Area_Sd_SS	GRMZM2G034779	Serine/threonine-protein kinase WNK2	7	NC_050102.1	168850237	168853322	100272599	chr7.S_165249801	intergenic	C	0.1046	1	Yes
Whole plant leaf sheath	T_Area_Sd_SS	GRMZM2G100758	uncharacterized LOC100303978	7	NC_050102.1	168815936	168818411	100303978	chr7.S_165249801	intergenic	C	0.1046	1	Yes
Whole plant leaf sheath	T_Area_Sd_SS	GRMZM2G073041	pre-mRNA-splicing factor 18	10	NC_050105.1	133832662	133834059	103642838	chr10.S_132559869	intergenic	T	0.1555	1	Yes
Whole plant leaf sheath	T_Area_Sum_SS	GRMZM2G068117	uncharacterized LOC100279389	1	NC_050096.1	300678560	300683211	100279389	chr1.S_299125589	intergenic	G	0.3529	2	Yes
Whole plant leaf sheath	T_Area_Sum_SS	GRMZM2G151873	myosin-like protein	1	NC_050096.1	299422351	299429551	100284881	chr1.S_297977809	intergenic	C	0.439	2	No
Whole plant leaf sheath	T_Area_Sum_SS	GRMZM2G167824	yabby homolog10	1	NC_050096.1	230589293	230594150	542744	chr1.S_228665352	intergenic	G	0.1483	2	No
Whole plant leaf sheath	T_Area_Sum_SS	GRMZM2G168744	uncharacterized LOC100272515	1	NC_050096.1	230459947	230462019	100272515	chr1.S_228665352	intergenic	G	0.1483	2	No
Whole plant leaf sheath	T_Area_Sum_SS	GRMZM5G826911	uncharacterized LOC100191913	1	NC_050096.1	299535183	299539993	100191913	chr1.S_297977809	intergenic	C	0.439	2	No
Whole plant leaf sheath	T_Area_Sum_SS	GRMZM2G073079	endo-1,3(4)-beta-D-glucanase	4	NC_050099.1	73010413	73012817	103653383	chr4.S_72819129	intergenic	C	0.0586	2	No
Whole plant leaf sheath	T_Area_Sum_SS	GRMZM2G076348	endo-1,3(4)-beta-D-glucanase-like	4	NC_050099.1	73078458	73080263	103653384	chr4.S_72819129	intergenic	C	0.0586	2	No
Whole plant leaf sheath	T_Area_Sum_SS	GRMZM2G161169	taxane 10-beta-hydroxylase	4	NC_050099.1	6214120	6216528	100281925	chr4.S_5985318	intergenic	C	0.0805	3	Yes
Whole plant leaf sheath	T_Area_Sum_SS	GRMZM2G358537	uncharacterized LOC100278037	5	NC_050100.1	189574035	189574855	100278037	chr5.S_190688427	intergenic	A	0.073	2	No
Whole plant leaf sheath	T_Area_Sum_SS	Zm00001d035344	uncharacterized LOC103630874	6	NC_050101.1	18229584	18230239	103630874	chr6.S_22666738	intergenic	T	0.0865	1	Yes
Whole plant leaf sheath	T_Area_Sum_SS	GRMZM2G061156	putative RING/FYVE/PHD zinc finger family protein	7	NC_050102.1	168878190	168883677	100279323	chr7.S_165297713	intergenic	G	0.2153	1	Yes
Whole plant leaf sheath	T_Area_Sum_SS	GRMZM2G092669	carboxyl-terminal peptidase	7	NC_050102.1	168911496	168914996	100285736	chr7.S_165297713	intergenic	G	0.2153	1	Yes
Whole plant leaf sheath	T_Area_Sum_SS	GRMZM2G073041	pre-mRNA-splicing factor 18	10	NC_050105.1	133832662	133834059	103642838	chr10.S_132559869	intergenic	T	0.1555	2	No
Whole plant leaf sheath	T_Area_Sum_SS	GRMZM2G101179	uncharacterized LOC100382218	10	NC_050105.1	148570769	148572767	100382218	chr10.S_147126396	intergenic	T	0.1166	2	No
Whole plant leaf sheath	T_Compactness_Avg_SS	GRMZM2G065496	B3 domain-containing protein	1	NC_050096.1	168954911	168957922	100193780	chr1.S_166715833	intergenic	A	0.1755	2	Yes
Whole plant leaf sheath	T_Compactness_Avg_SS	GRMZM2G152408	zinc finger (C3HC4-type RING finger) family protein / BRCT domain-containing protein	1	NC_050096.1	223096684	223101954	100273565	chr1.S_221395146	intronic	G	0.1136	2	No
Whole plant leaf sheath	T_Compactness_Avg_SS	GRMZM2G160560	uncharacterized LOC100285764	1	NC_050096.1	218992782	218998144	100285764	chr1.S_217252578	upstream	A	0.2572	1	Yes
Whole plant leaf sheath	T_Compactness_Avg_SS	GRMZM2G076730	uncharacterized LOC100383288	2	NC_050097.1	208242741	208268700	100383288	chr2.S_208205830	intergenic	A	0.055	2	No
Whole plant leaf sheath	T_Compactness_Avg_SS	GRMZM2G092877	uncharacterized LOC100279484	2	NC_050097.1	220200773	220202811	100279484	chr2.S_220238443	intergenic	A	0.177	3	No
Whole plant leaf sheath	T_Compactness_Avg_SS	GRMZM2G171628	ATP synthase delta chain	2	NC_050097.1	208310533	208313821	100281167	chr2.S_208205830	intergenic	A	0.055	2	No
Whole plant leaf sheath	T_Compactness_Avg_SS	GRMZM2G049329	Nuclear poly(A) polymerase 2	4	NC_050099.1	237498864	237505989	100280371	chr4.S_234116326	intergenic	T	0.4677	2	No
Whole plant leaf sheath	T_Compactness_Avg_SS	GRMZM2G085750	early nodulin 93	4	NC_050099.1	237605066	237608898	100284128	chr4.S_234116326	intergenic	T	0.4677	2	No
Whole plant leaf sheath	T_Compactness_Avg_SS	zma-MIR169i	microRNA MIR169i	4	NC_050099.1	49606834	49607024	103318246	chr4.S_49407850	intergenic	G	0.1268	2	Yes
Whole plant leaf sheath	T_Compactness_Avg_SS	GRMZM2G161168	aminopeptidase	8	NC_050103.1	166198527	166202911	100383679	chr8.S_164859556	downstream	G	0.1495	1	Yes
Whole plant leaf sheath	T_Compactness_Avg_SS	GRMZM2G460581	uncharacterized LOC103504720	8	NC_050103.1	166196428	166197082	103504720	chr8.S_164859556	downstream	G	0.1495	1	Yes
Whole plant leaf sheath	T_Compactness_Avg_SS	GRMZM2G408359	phosphatidylinositol 4-kinase gamma 5	9	NC_050104.1	39312247	39316095	103638274	chr9.S_37409566	intergenic	C	0.1316	2	No
Whole plant leaf sheath	T_Compactness_Avg_SS	GRMZM2G153017	uncharacterized LOC100278052	10	NC_050105.1	147845779	147856314	100278052	chr10.S_146422529	intergenic	G	0.1471	2	Yes
Whole plant leaf sheath	T_Length_Avg_SS	FHA9	myosin-9	1	NC_050096.1	5773058	5778341	103631242	chr1.S_5830397	intergenic	A	0.2919	2	Yes
Whole plant leaf sheath	T_Length_Avg_SS	GRMZM2G371137	probable LRR receptor-like serine/threonine-protein kinase At1g12460	1	NC_050096.1	5836567	5841667	103631259	chr1.S_5830397	intergenic	A	0.2919	2	Yes
Whole plant leaf sheath	T_Length_Avg_SS	GRMZM2G022629	uncharacterized LOC103650465	3	NC_050098.1	118677288	118679189	103650465	chr3.S_117521143	intergenic	T	0.0998	1	Yes
Whole plant leaf sheath	T_Length_Avg_SS	GRMZM2G069758	pyridoxal kinase	3	NC_050098.1	118481259	118492581	100283562	chr3.S_117521143	intergenic	T	0.0998	1	Yes
Whole plant leaf sheath	T_Length_Avg_SS	GRMZM2G121683	uncharacterized LOC100382048	3	NC_050098.1	23432155	23438347	100382048	chr3.S_22819114	intergenic	C	0.3038	2	No
Whole plant leaf sheath	T_Length_Avg_SS	GRMZM2G345840	uncharacterized LOC100192718	3	NC_050098.1	23353143	23363287	100192718	chr3.S_22819114	intergenic	C	0.3038	2	No
Whole plant leaf sheath	T_Length_Avg_SS	GRMZM2G047715	homeobox-leucine zipper protein HOX7	4	NC_050099.1	126441242	126446006	103653654	chr4.S_125351290	intergenic	T	0.2476	2	Yes
Whole plant leaf sheath	T_Length_Avg_SS	GRMZM2G105933	putative protein kinase superfamily protein	4	NC_050099.1	126356761	126359205	100193882	chr4.S_125351290	intergenic	T	0.2476	2	Yes
Whole plant leaf sheath	T_Length_Avg_SS	GRMZM2G442215	proline-rich receptor-like protein kinase PERK12	6	NC_050101.1	118267950	118272543	103629908	chr6.S_111152854	intergenic	G	0.1142	2	No
Whole plant leaf sheath	T_Length_Avg_SS	GRMZM2G181568	uncharacterized LOC100277401	9	NC_050104.1	154655614	154659542	100277401	chr9.S_151325880	intergenic	C	0.2679	2	Yes
Whole plant leaf sheath	T_Length_Avg_SS	GRMZM2G001904	5-formyltetrahydrofolate cyclo-ligase1	10	NC_050105.1	8963816	8970444	100192785	chr10.S_9142457	intergenic	A	0.4581	1	Yes
Whole plant leaf sheath	T_Length_Avg_SS	GRMZM2G017647	uncharacterized LOC100278968	10	NC_050105.1	142451833	142457150	100278968	chr10.S_141019571	intergenic	T	0.1244	1	Yes
Whole plant leaf sheath	T_Length_Avg_SS	GRMZM2G159389	uncharacterized LOC100272296	10	NC_050105.1	142491698	142494265	100272296	chr10.S_141019571	intergenic	T	0.1244	1	Yes
Whole plant leaf sheath	T_Length_Avg_SS	GRMZM2G544539	ethylene-responsive transcription factor ERF115	10	NC_050105.1	9039372	9041831	103642291	chr10.S_9142457	intergenic	A	0.4581	1	Yes
Whole plant leaf sheath	T_Length_Sd_SS	GRMZM2G139324	uncharacterized LOC100279086	1	NC_050096.1	164561356	164562682	100279086	chr1.S_162266963	intergenic	C	0.0897	2	No
Whole plant leaf sheath	T_Length_Sd_SS	GRMZM2G139328	transcriptional regulator of RNA polII SAGA subunit	1	NC_050096.1	164521102	164523078	100273788	chr1.S_162266963	intergenic	C	0.0897	2	No
Whole plant leaf sheath	T_Length_Sd_SS	Zm00001d029987	uncharacterized protein At4g15545	1	NC_050096.1	96822595	96823503	111590598	chr1.S_97676704	intergenic	A	0.2141	2	No
Whole plant leaf sheath	T_Length_Sd_SS	GRMZM2G134235	uncharacterized LOC100279539	2	NC_050097.1	61743835	61745548	100279539	chr2.S_61853060	intergenic	C	0.1196	2	No
Whole plant leaf sheath	T_Length_Sd_SS	GRMZM2G180612	uncharacterized LOC100276346	2	NC_050097.1	61647434	61652419	100276346	chr2.S_61853060	intergenic	C	0.1196	2	No
Whole plant leaf sheath	T_Length_Sd_SS	GRMZM2G041561	BRCA1-associated protein	5	NC_050100.1	97854236	97868273	100282389	chr5.S_98274021	intergenic	A	0.4462	3	No
Whole plant leaf sheath	T_Length_Sd_SS	GRMZM2G069316	nucleolin	5	NC_050100.1	98121701	98125154	100282923	chr5.S_98274021	intergenic	A	0.4462	3	No
Whole plant leaf sheath	T_Length_Sd_SS	GRMZM2G166906	protein HOTHEAD	5	NC_050100.1	203939687	203942056	100283366	chr5.S_201227484	downstream	T	0.3995	2	No
Whole plant leaf sheath	T_Length_Sd_SS	GRMZM2G120302	uncharacterized LOC100286291	9	NC_050104.1	8838677	8846094	100286291	chr9.S_7180335	exonic	A	0.4749	1	Yes
Whole plant leaf sheath	T_Length_Sd_SS	GRMZM2G097289	uncharacterized LOC100278915	10	NC_050105.1	91040034	91058965	100278915	chr10.S_89549152	intergenic	A	0.3648	3	Yes
Whole plant leaf sheath	T_Length_Sd_SS	GRMZM2G097605	DNA repair helicase UVH6	10	NC_050105.1	91197531	91202542	100285960	chr10.S_89549152	intergenic	A	0.3648	3	Yes
Whole plant leaf sheath	T_Length_Sd_SS	GRMZM2G446201	uncharacterized LOC100274970	10	NC_050105.1	122017329	122018974	100274970	chr10.S_120495389	intergenic	A	0.149	2	Yes
Whole plant leaf sheath	T_Length_Sum_SS	GRMZM2G178709	uncharacterized LOC100191599	2	NC_050097.1	29341821	29366051	100191599	chr2.S_29268395	downstream	C	0.4952	2	No
Whole plant leaf sheath	T_Length_Sum_SS	GRMZM2G153181	eukaryotic translation initiation factor 3 subunit L-like	3	NC_050098.1	2210507	2214558	103649546	chr3.S_1408295	downstream	C	0.2512	2	No
Whole plant leaf sheath	T_Length_Sum_SS	GRMZM2G038108	activator of 90 kDa heat shock protein ATPase	4	NC_050099.1	67488199	67491519	100285418	chr4.S_67290784	intergenic	C	0.0706	3	No
Whole plant leaf sheath	T_Length_Sum_SS	GRMZM2G135770	putative regulator of chromosome condensation (RCC1) family protein	4	NC_050099.1	84989713	84995057	100273073	chr4.S_84970911	intergenic	G	0.0889	3	Yes
Whole plant leaf sheath	T_Length_Sum_SS	GRMZM2G419305	agenet domain-containing protein / bromo-adjacent homology (BAH) domain-containing protein	4	NC_050099.1	85143298	85148546	103653462	chr4.S_84970911	intergenic	G	0.0889	3	Yes
Whole plant leaf sheath	T_Length_Sum_SS	GRMZM2G043500	Protein LOW PSII ACCUMULATION 2 chloroplastic	5	NC_050100.1	74705579	74707714	100278883	chr5.S_74903064	intergenic	G	0.2584	1	Yes
Whole plant leaf sheath	T_Length_Sum_SS	GRMZM5G858310	uncharacterized LOC100274276	5	NC_050100.1	74821348	74833695	100274276	chr5.S_74903064	intergenic	G	0.2584	1	Yes
Whole plant leaf sheath	T_Length_Sum_SS	GRMZM2G144873	uncharacterized LOC100192541	6	NC_050101.1	10090640	10095159	100192541	chr6.S_4844259	intergenic	C	0.4507	1	Yes
Whole plant leaf sheath	T_Length_Sum_SS	GRMZM2G057380	myosin-1	7	NC_050102.1	166626083	166635083	103634337	chr7.S_162985821	intergenic	A	0.3122	1	Yes
Whole plant leaf sheath	T_Length_Sum_SS	GRMZM2G057475	Sphingosine kinase 1	7	NC_050102.1	166647651	166652736	100383275	chr7.S_162985821	intergenic	A	0.3122	1	Yes
Whole plant leaf sheath	T_Length_Sum_SS	GRMZM2G042118	uncharacterized LOC100283778	8	NC_050103.1	168550066	168552108	100283778	chr8.S_167256155	intergenic	A	0.1136	2	No
Whole plant leaf sheath	T_Length_Sum_SS	GRMZM2G022926	OSJNBa0070C17.17-like protein	10	NC_050105.1	144286874	144289145	100276341	chr10.S_142784325	intergenic	A	0.4737	1	Yes
Whole plant leaf sheath	T_Length_Sum_SS	GRMZM2G028676	Vacuolar ATPase assembly integral membrane protein VMA21-like domain	10	NC_050105.1	144223404	144224474	100276400	chr10.S_142784325	intergenic	A	0.4737	1	Yes
Whole plant leaf sheath	T_Length_Sum_SS	GRMZM2G097289	uncharacterized LOC100278915	10	NC_050105.1	91040034	91058965	100278915	chr10.S_89543309	intergenic	A	0.2849	2	No
Whole plant leaf sheath	T_Length_Sum_SS	GRMZM2G097605	DNA repair helicase UVH6	10	NC_050105.1	91197531	91202542	100285960	chr10.S_89543309	intergenic	A	0.2849	2	No
Whole plant leaf sheath	T_LWRatio_Avg_SS	GRMZM2G145816	uncharacterized LOC100304335	2	NC_050097.1	2390507	2393732	100304335	chr2.S_2114965	downstream	G	0.0697	1	Yes
Whole plant leaf sheath	T_LWRatio_Avg_SS	GRMZM2G348151	uncharacterized LOC100191486	2	NC_050097.1	143558701	143561120	100191486	chr2.S_144129467	intergenic	T	0.4318	2	No
Whole plant leaf sheath	T_LWRatio_Avg_SS	GRMZM2G049839	protein DNA-DAMAGE INDUCIBLE 1	4	NC_050099.1	241610009	241616421	103654835	chr4.S_238326480	intergenic	C	0.1543	3	No
Whole plant leaf sheath	T_LWRatio_Avg_SS	AY110435	uncharacterized LOC100191963	6	NC_050101.1	148014946	148017360	100191963	chr6.S_141242900	intergenic	G	0.0733	1	Yes
Whole plant leaf sheath	T_LWRatio_Avg_SS	Zm00001d037891	pentatricopeptide repeat-containing protein At1g20230	6	NC_050101.1	148066327	148071201	103630205	chr6.S_141242900	intergenic	G	0.0733	1	Yes
Whole plant leaf sheath	T_LWRatio_Avg_SS	GRMZM2G030839	phosphomevalonate kinase	9	NC_050104.1	148330626	148338890	100282968	chr9.S_144882669	intronic	G	0.1411	3	Yes
Whole plant leaf sheath	T_LWRatio_Avg_SS	GRMZM2G080696	probable fucosyltransferase 7	9	NC_050104.1	9277607	9280055	103637885	chr9.S_7723474	intergenic	G	0.177	1	Yes
Whole plant leaf sheath	T_LWRatio_Avg_SS	GRMZM2G157936	heme oxygenase pseudogene	9	NC_050104.1	94321363	94323126	103638679	chr9.S_92351576	upstream	A	0.2309	1	Yes
Whole plant leaf sheath	T_LWRatio_Avg_SS	GRMZM5G870571	uncharacterized LOC100194120	9	NC_050104.1	9374332	9378241	100194120	chr9.S_7723474	intergenic	G	0.177	1	Yes
Whole plant leaf sheath	T_Perimeter_Avg_SS	GRMZM2G107686	subtilisin-like protease SBT1.2	1	NC_050096.1	9386723	9389549	103631704	chr1.S_9435822	intergenic	T	0.3197	2	No
Whole plant leaf sheath	T_Perimeter_Avg_SS	GRMZM2G392863	flower-specific gamma-thionin	1	NC_050096.1	6750930	6751609	100280590	chr1.S_6809151	intergenic	G	0.2175	1	Yes
Whole plant leaf sheath	T_Perimeter_Avg_SS	GRMZM5G860938	uncharacterized LOC100272349	1	NC_050096.1	9340733	9347105	100272349	chr1.S_9435822	intergenic	T	0.3197	2	No
Whole plant leaf sheath	T_Perimeter_Avg_SS	GRMZM2G330430	uncharacterized LOC100127017	2	NC_050097.1	41034220	41036824	100127017	chr2.S_41023920	intronic	G	0.0957	1	Yes
Whole plant leaf sheath	T_Perimeter_Avg_SS	GRMZM2G156238	C2 domain-containing protein At1g53590	4	NC_050099.1	226930981	226946730	100279153	chr4.S_224037650	intronic	C	0.1442	2	No
Whole plant leaf sheath	T_Perimeter_Avg_SS	GRMZM2G012263	uncharacterized LOC100216922	6	NC_050101.1	118024533	118026174	100216922	chr6.S_111055657	intergenic	G	0.1358	3	Yes
Whole plant leaf sheath	T_Perimeter_Avg_SS	GRMZM2G139029	uncharacterized LOC100274466	6	NC_050101.1	118050559	118053194	100274466	chr6.S_111055657	intergenic	G	0.1358	3	Yes
Whole plant leaf sheath	T_Perimeter_Avg_SS	Zm00001d035807	uncharacterized LOC103655488	6	NC_050101.1	57745129	57748692	103655488	chr6.S_51169652	intergenic	T	0.1029	2	No
Whole plant leaf sheath	T_Perimeter_Avg_SS	GRMZM2G006578	uncharacterized LOC100272950	7	NC_050102.1	138499937	138510517	100272950	chr7.S_137163041	intergenic	A	0.2751	2	Yes
Whole plant leaf sheath	T_Perimeter_Avg_SS	GRMZM2G089193	uncharacterized LOC100273615	7	NC_050102.1	9101660	9103685	100273615	chr7.S_9256328	intergenic	C	0.3158	2	Yes
Whole plant leaf sheath	T_Perimeter_Avg_SS	GRMZM2G094592	IRK-interacting protein	7	NC_050102.1	138421602	138423876	100279200	chr7.S_137163041	intergenic	A	0.2751	2	Yes
Whole plant leaf sheath	T_Perimeter_Sum_SS	GRMZM2G017047	putative anion transporter 5	1	NC_050096.1	261782767	261785440	100381743	chr1.S_259825375	intergenic	C	0.1707	2	No
Whole plant leaf sheath	T_Perimeter_Sum_SS	GRMZM2G017319	LOB domain-containing protein 37	1	NC_050096.1	261789702	261792159	103643744	chr1.S_259825375	intergenic	C	0.1707	2	No
Whole plant leaf sheath	T_Perimeter_Sum_SS	GRMZM2G068117	uncharacterized LOC100279389	1	NC_050096.1	300678560	300683211	100279389	chr1.S_299125814	intergenic	A	0.4354	2	No
Whole plant leaf sheath	T_Perimeter_Sum_SS	GRMZM2G143160	serine/threonine-protein kinase MPS1	1	NC_050096.1	271894088	271899733	103643870	chr1.S_270124722	intergenic	A	0.3433	5	Yes
Whole plant leaf sheath	T_Perimeter_Sum_SS	GRMZM2G144868	nucleolar GTP-binding protein 2	1	NC_050096.1	60401829	60406215	100283854	chr1.S_61136513	intergenic	C	0.2608	2	No
Whole plant leaf sheath	T_Perimeter_Sum_SS	GRMZM2G147332	oxysterol-binding protein-related protein 1C	1	NC_050096.1	271997558	272015271	103643871	chr1.S_270124722	intergenic	A	0.3433	5	Yes
Whole plant leaf sheath	T_Perimeter_Sum_SS	GRMZM2G161560	uncharacterized LOC100283317	1	NC_050096.1	1832538	1834334	100283317	chr1.S_1880854	intergenic	G	0.0825	2	No
Whole plant leaf sheath	T_Perimeter_Sum_SS	GRMZM2G319357	low molecular weight protein-tyrosine-phosphatase slr0328	1	NC_050096.1	209876521	209881331	100283495	chr1.S_208200214	intergenic	G	0.0885	2	Yes
Whole plant leaf sheath	T_Perimeter_Sum_SS	GRMZM2G030228	ribosomal protein S8	4	NC_050099.1	240988892	240991128	542341	chr4.S_237707970	intergenic	G	0.0789	2	No
Whole plant leaf sheath	T_Perimeter_Sum_SS	GRMZM2G142039	uncharacterized LOC100272605	4	NC_050099.1	241083514	241088772	100272605	chr4.S_237707970	intergenic	G	0.0789	2	No
Whole plant leaf sheath	T_Perimeter_Sum_SS	Zm00001d035807	uncharacterized LOC103655488	6	NC_050101.1	57745129	57748692	103655488	chr6.S_51169652	intergenic	T	0.1034	2	No
Whole plant leaf sheath	T_Perimeter_Sum_SS	GRMZM2G006578	uncharacterized LOC100272950	7	NC_050102.1	138499937	138510517	100272950	chr7.S_137163041	intergenic	A	0.2751	2	No
Whole plant leaf sheath	T_Perimeter_Sum_SS	GRMZM2G094592	IRK-interacting protein	7	NC_050102.1	138421602	138423876	100279200	chr7.S_137163041	intergenic	A	0.2751	2	No
Whole plant leaf sheath	T_Perimeter_Sum_SS	GRMZM2G376255	dehydration-responsive element-binding protein 2E	9	NC_050104.1	157327689	157328926	103639528	chr9.S_154091349	intergenic	G	0.1172	2	No
Whole plant leaf sheath	T_Perimeter_Sum_SS	GRMZM2G399098	dehydration-responsive element-binding protein 2E	9	NC_050104.1	157365710	157366678	103639531	chr9.S_154091349	intergenic	G	0.1172	2	No
Whole plant leaf sheath	T_Perimeter_Sum_SS	GRMZM2G022926	OSJNBa0070C17.17-like protein	10	NC_050105.1	144286874	144289145	100276341	chr10.S_142784325	intergenic	A	0.4737	2	Yes
Whole plant leaf sheath	T_Perimeter_Sum_SS	GRMZM2G028676	Vacuolar ATPase assembly integral membrane protein VMA21-like domain	10	NC_050105.1	144223404	144224474	100276400	chr10.S_142784325	intergenic	A	0.4737	2	Yes
Whole plant leaf sheath	T_Rectangularity_Avg_SS	GRMZM2G141379	E3 ubiquitin protein ligase DRIP2	1	NC_050096.1	259847265	259853852	103643715	chr1.S_258961552	downstream	A	0.3923	2	No
Whole plant leaf sheath	T_Rectangularity_Avg_SS	GRMZM2G373859	GDU1	1	NC_050096.1	215299645	215300549	100284850	chr1.S_213539110	intergenic	C	0.2392	1	Yes
Whole plant leaf sheath	T_Rectangularity_Avg_SS	GRMZM2G000964	ribonuclease J	4	NC_050099.1	243143447	243157036	103654858	chr4.S_239792024	intergenic	A	0.0801	2	No
Whole plant leaf sheath	T_Rectangularity_Avg_SS	GRMZM2G049329	Nuclear poly(A) polymerase 2	4	NC_050099.1	237498864	237505989	100280371	chr4.S_234116326	intergenic	T	0.4677	3	No
Whole plant leaf sheath	T_Rectangularity_Avg_SS	GRMZM2G085750	early nodulin 93	4	NC_050099.1	237605066	237608898	100284128	chr4.S_234116326	intergenic	T	0.4677	3	No
Whole plant leaf sheath	T_Rectangularity_Avg_SS	GRMZM2G441115	agamous-like MADS-box protein AGL65	4	NC_050099.1	3740276	3743880	103652720	chr4.S_3463349	downstream	C	0.2656	2	No
Whole plant leaf sheath	T_Rectangularity_Avg_SS	GRMZM2G099630	5'-3' exoribonuclease 4	5	NC_050100.1	4637792	4652998	100384297	chr5.S_4468849	intronic	C	0.0801	2	No
Whole plant leaf sheath	T_Rectangularity_Avg_SS	GRMZM2G128922	aspartic proteinase nepenthesin-1	5	NC_050100.1	211758288	211763308	101027224	chr5.S_209184511	intergenic	A	0.0921	2	No
Whole plant leaf sheath	T_Rectangularity_Avg_SS	GRMZM2G176270	uncharacterized LOC100193417	5	NC_050100.1	211843472	211851511	100193417	chr5.S_209184511	intergenic	A	0.0921	2	No
Whole plant leaf sheath	T_Rectangularity_Avg_SS	GRMZM2G075837	plant-specific domain TIGR01570 family protein	7	NC_050102.1	132660093	132661188	100285311	chr7.S_131379306	intergenic	C	0.2727	2	No
Whole plant leaf sheath	T_Rectangularity_Avg_SS	GRMZM2G128248	dnaJ protein	8	NC_050103.1	172072905	172075250	100282402	chr8.S_170807980	intergenic	A	0.2524	3	Yes
Whole plant leaf sheath	T_Rectangularity_Avg_SS	GRMZM2G156206	uncharacterized LOC100273673	8	NC_050103.1	172111928	172113444	100273673	chr8.S_170807980	intergenic	A	0.2524	3	Yes
Whole plant leaf sheath	T_Width_Avg_SS	GRMZM2G432918	uncharacterized LOC103651405	3	NC_050098.1	218171187	218174949	103651405	chr3.S_216269633	intergenic	G	0.4055	1	Yes
Whole plant leaf sheath	T_Width_Avg_SS	GRMZM2G111818	uncharacterized LOC100279472	4	NC_050099.1	188799022	188805380	100279472	chr4.S_186951400	intergenic	G	0.195	2	No
Whole plant leaf sheath	T_Width_Avg_SS	GRMZM2G358537	uncharacterized LOC100278037	5	NC_050100.1	189574035	189574855	100278037	chr5.S_190688427	intergenic	A	0.0733	2	Yes
Whole plant leaf sheath	T_Width_Sum_SS	GRMZM2G167824	yabby homolog10	1	NC_050096.1	230589293	230594150	542744	chr1.S_228665352	intergenic	G	0.1478	2	No
Whole plant leaf sheath	T_Width_Sum_SS	GRMZM2G168744	uncharacterized LOC100272515	1	NC_050096.1	230459947	230462019	100272515	chr1.S_228665352	intergenic	G	0.1478	2	No
Whole plant leaf sheath	T_Width_Sum_SS	GRMZM2G058954	putative recA DNA recombination family protein	3	NC_050098.1	171055355	171061910	100384162	chr3.S_169046350	intergenic	T	0.378	2	No
Whole plant leaf sheath	T_Width_Sum_SS	GRMZM2G115000	U-box domain-containing protein 45	3	NC_050098.1	171101705	171106423	103650877	chr3.S_169046350	intergenic	T	0.378	2	No
Whole plant leaf sheath	T_Width_Sum_SS	GRMZM2G123537	pumilio homolog 3	4	NC_050099.1	176122607	176128541	103654114	chr4.S_174001139	intergenic	C	0.1683	2	Yes
Whole plant leaf sheath	T_Width_Sum_SS	zma-MIR172c	microRNA MIR172c	4	NC_050099.1	176265726	176265848	103318222	chr4.S_174001139	intergenic	C	0.1683	2	Yes
Whole plant leaf sheath	T_Width_Sum_SS	GRMZM2G040924	uncharacterized LOC100282111	5	NC_050100.1	193010373	193012573	100282111	chr5.S_194045070	intergenic	C	0.4127	2	Yes
Whole plant leaf sheath	T_Width_Sum_SS	GRMZM2G066997	remorin	5	NC_050100.1	193077446	193080950	100285314	chr5.S_194045070	intergenic	C	0.4127	2	Yes
Whole plant leaf sheath	T_Width_Sum_SS	GRMZM2G309025	S-domain class receptor-like kinase 3	7	NC_050102.1	165446107	165448937	542664	chr7.S_161860925	intergenic	G	0.1112	3	Yes
Whole plant leaf sheath	T_Width_Sum_SS	GRMZM2G339645	CSLF3 - cellulose synthase-like family F	7	NC_050102.1	165345171	165348432	100281536	chr7.S_161860925	intergenic	G	0.1112	3	Yes
Whole plant leaf sheath	T_Width_Sum_SS	GRMZM2G001904	5-formyltetrahydrofolate cyclo-ligase1	10	NC_050105.1	8963816	8970444	100192785	chr10.S_9142407	intergenic	G	0.4569	1	Yes
Whole plant leaf sheath	T_Width_Sum_SS	GRMZM2G544539	ethylene-responsive transcription factor ERF115	10	NC_050105.1	9039372	9041831	103642291	chr10.S_9142407	intergenic	G	0.4569	1	Yes
Sixth leaf sheath	Sixth_PC1	GRMZM2G420108	uncharacterized LOC100277204	1	NC_050096.1	288040938	288041668	100277204	chr1.S_286362918	intergenic	T	0.3146	4	Yes
Sixth leaf sheath	Sixth_PC1	GRMZM2G477314	CF9	1	NC_050096.1	288099406	288101023	100191336	chr1.S_286362918	intergenic	T	0.3146	4	Yes
Sixth leaf sheath	Sixth_PC1	GRMZM2G065012	uncharacterized LOC100381653	2	NC_050097.1	2923072	2927130	100381653	chr2.S_2680782	intergenic	C	0.2536	2	No
Sixth leaf sheath	Sixth_PC1	Zm00001d001907	uncharacterized LOC100281797	2	NC_050097.1	2965940	2966903	100281797	chr2.S_2680782	intergenic	C	0.2536	2	No
Sixth leaf sheath	Sixth_PC1	GRMZM2G008507	probable sucrose-phosphate synthase 5	4	NC_050099.1	11540475	11546691	100501516	chr4.S_11359989	intronic	C	0.0685	1	Yes
Sixth leaf sheath	Sixth_PC1	Zm00001d052256	uncharacterized LOC111347720	4	NC_050099.1	186916780	186918871	111347720	chr4.S_184945880	intergenic	T	0.2524	4	No
Sixth leaf sheath	Sixth_PC1	Zm00001d052258	uncharacterized LOC100277100	4	NC_050099.1	187011666	187013614	100277100	chr4.S_184945880	intergenic	T	0.2524	4	No
Sixth leaf sheath	Sixth_PC1	CYP71Z18	zealexin A1 synthase	5	NC_050100.1	33896216	33898059	100273457	chr5.S_33643343	intergenic	C	0.1017	2	No
Sixth leaf sheath	Sixth_PC1	GRMZM2G033489	uncharacterized LOC100274049	5	NC_050100.1	14327538	14329489	100274049	chr5.S_14102403	intergenic	G	0.3457	2	No
Sixth leaf sheath	Sixth_PC1	GRMZM2G082906	uncharacterized LOC100502279	5	NC_050100.1	33932711	33936798	100502279	chr5.S_33643343	intergenic	C	0.1017	2	No
Sixth leaf sheath	Sixth_PC1	GRMZM2G128986	uncharacterized LOC103625991	5	NC_050100.1	14260654	14261460	103625991	chr5.S_14102403	intergenic	G	0.3457	2	No
Sixth leaf sheath	Sixth_PC1	CL16523	uncharacterized LOC100284489	6	NC_050101.1	162620435	162624325	100284489	chr6.S_155453171	intergenic	A	0.1974	2	No
Sixth leaf sheath	Sixth_PC1	GRMZM2G150471	uncharacterized LOC100274373	6	NC_050101.1	162414056	162420910	100274373	chr6.S_155453171	intergenic	A	0.1974	2	No
Sixth leaf sheath	Sixth_PC1	AMADH2	betaine aldehyde dehydrogenase	10	NC_050105.1	125921697	125926922	541949	chr10.S_124444282	intergenic	G	0.4246	2	No
Sixth leaf sheath	Sixth_PC1	GRMZM2G091303	xyloglucan endotransglucosylase/hydrolase protein 24	10	NC_050105.1	143472231	143474095	103642033	chr10.S_142035802	intergenic	G	0.4629	5	Yes
Sixth leaf sheath	Sixth_PC1	GRMZM2G091331	uncharacterized LOC100501518	10	NC_050105.1	143508855	143510320	100501518	chr10.S_142035802	intergenic	G	0.4629	5	Yes
Sixth leaf sheath	Sixth_PC1	GRMZM2G173669	SWEET13a	10	NC_050105.1	14827748	14830217	100282708	chr10.S_15033556	downstream	G	0.4243	2	No
Sixth leaf sheath	Sixth_PC2	CKX10	cytokinin dehydrogenase 10	1	NC_050096.1	212362957	212366306	100280446	chr1.S_210471252	intergenic	T	0.1388	4	Yes
Sixth leaf sheath	Sixth_PC2	GRMZM2G122126	6-phosphogluconolactonase	1	NC_050096.1	212272609	212274483	100285593	chr1.S_210471252	intergenic	T	0.1388	4	Yes
Sixth leaf sheath	Sixth_PC2	GRMZM2G097573	DNA glycosylase superfamily protein	2	NC_050097.1	33151499	33154826	100216672	chr2.S_33075939	intergenic	C	0.0853	2	No
Sixth leaf sheath	Sixth_PC2	GRMZM2G159756	wall-associated receptor kinase 3	2	NC_050097.1	232092202	232096703	103648074	chr2.S_232641806	intergenic	C	0.113	1	Yes
Sixth leaf sheath	Sixth_PC2	GRMZM2G470984	phytosulfokines	2	NC_050097.1	232123842	232124581	103648075	chr2.S_232641806	intergenic	C	0.113	1	Yes
Sixth leaf sheath	Sixth_PC2	zma-MIR156e	microRNA MIR156e	2	NC_050097.1	33057365	33057490	103318419	chr2.S_33075939	intergenic	C	0.0853	2	No
Sixth leaf sheath	Sixth_PC2	GRMZM2G013170	uncharacterized LOC103652691	4	NC_050099.1	2725927	2769930	103652691	chr4.S_2434360	exonic	T	0.299	2	No
Sixth leaf sheath	Sixth_PC2	GRMZM2G057450	Splicing factor U2AF subunit	4	NC_050099.1	2973390	2979303	100192903	chr4.S_2760208	intergenic	G	0.3971	2	No
Sixth leaf sheath	Sixth_PC2	GRMZM2G067485	Bowman-Birk type trypsin inhibitor	4	NC_050099.1	3094243	3094982	100280479	chr4.S_2760208	intergenic	G	0.3971	2	No
Sixth leaf sheath	Sixth_PC2	GRMZM2G000451	uncharacterized LOC100382080	7	NC_050102.1	179335983	179339636	100382080	chr7.S_175864644	intergenic	T	0.0613	3	No
Sixth leaf sheath	Sixth_PC2	GRMZM2G429213	SAC3 family protein B	7	NC_050102.1	179390363	179405501	103633501	chr7.S_175864644	intergenic	T	0.0613	3	No
Sixth leaf sheath	Sixth_PC2	GRMZM2G017305	Katanin p60 ATPase-containing subunit A1	8	NC_050103.1	155192894	155199175	100382477	chr8.S_155840859	intergenic	C	0.0697	2	No
Sixth leaf sheath	Sixth_PC2	GRMZM2G077054	glutamate synthase 1 [NADH], chloroplastic	8	NC_050103.1	155140494	155152580	103636185	chr8.S_155840859	intergenic	C	0.0697	2	No
Sixth leaf sheath	Sixth_PC2	GRMZM2G095255	E3 ubiquitin-protein ligase CCNB1IP1 homolog	8	NC_050103.1	20585891	20589513	103636809	chr8.S_20671151	intergenic	C	0.1663	1	Yes
Sixth leaf sheath	Sixth_PC2	GRMZM2G096904	uncharacterized LOC103634897	8	NC_050103.1	20692263	20695815	103634897	chr8.S_20671151	intergenic	C	0.1663	1	Yes
Sixth leaf sheath	Sixth_PC2	GRMZM2G034575	uncharacterized LOC100279293	9	NC_050104.1	152833193	152839566	100279293	chr9.S_149544352	intergenic	G	0.1514	2	No
Sixth leaf sheath	Sixth_PC2	GRMZM2G098784	uncharacterized LOC100381402	9	NC_050104.1	145935220	145939100	100381402	chr9.S_142465701	intergenic	C	0.2249	2	No
Sixth leaf sheath	Sixth_PC2	GRMZM2G143450	probable methionine--tRNA ligase	9	NC_050104.1	152977045	152985755	103639438	chr9.S_149544352	intergenic	G	0.1514	2	No
Sixth leaf sheath	Sixth_PC2	GRMZM2G138355	nudix hydrolase 13	10	NC_050105.1	114632712	114636142	100284751	chr10.S_113162901	intergenic	A	0.3361	2	Yes
Sixth leaf sheath	T_Area_S0	GRMZM2G143160	serine/threonine-protein kinase MPS1	1	NC_050096.1	271894088	271899733	103643870	chr1.S_270124722	intergenic	A	0.3433	1	Yes
Sixth leaf sheath	T_Area_S0	GRMZM2G147332	oxysterol-binding protein-related protein 1C	1	NC_050096.1	271997558	272015271	103643871	chr1.S_270124722	intergenic	A	0.3433	1	Yes
Sixth leaf sheath	T_Area_S0	Zm00001d027570	putative protein phosphatase 2C 48	1	NC_050096.1	8216152	8220401	100382150	chr1.S_8271094	intergenic	A	0.3517	2	Yes
Sixth leaf sheath	T_Area_S0	GRMZM2G430729	delta(8)-fatty-acid desaturase 2	3	NC_050098.1	232118220	232120167	103651619	chr3.S_230256079	intronic	A	0.1818	2	No
Sixth leaf sheath	T_Area_S0	GRMZM2G156238	C2 domain-containing protein At1g53590	4	NC_050099.1	226930981	226946730	100279153	chr4.S_224037650	intronic	C	0.1442	2	No
Sixth leaf sheath	T_Area_S0	GRMZM2G040924	uncharacterized LOC100282111	5	NC_050100.1	193010373	193012573	100282111	chr5.S_194044336	intergenic	A	0.4222	3	Yes
Sixth leaf sheath	T_Area_S0	GRMZM2G066997	remorin	5	NC_050100.1	193077446	193080950	100285314	chr5.S_194044336	intergenic	A	0.4222	3	Yes
Sixth leaf sheath	T_Area_S0	GRMZM2G136854	inner membrane protein PPF-1, chloroplastic	5	NC_050100.1	1541775	1561310	103625721	chr5.S_1237303	intergenic	C	0.2057	2	No
Sixth leaf sheath	T_Area_S0	GRMZM2G442215	proline-rich receptor-like protein kinase PERK12	6	NC_050101.1	118267950	118272543	103629908	chr6.S_111152854	intergenic	G	0.1136	2	No
Sixth leaf sheath	T_Area_S0	GRMZM2G104418	V-type proton ATPase subunit a3	9	NC_050104.1	148450855	148458237	103639351	chr9.S_144993783	intergenic	A	0.1388	2	No
Sixth leaf sheath	T_Area_S0	GRMZM2G120975	epidermal growth factor receptor substrate 15-like 1	9	NC_050104.1	157929740	157944097	103639543	chr9.S_154731049	intergenic	A	0.131	1	Yes
Sixth leaf sheath	T_Area_S0	GRMZM2G145085	transcription initiation factor IIF subunit alpha	9	NC_050104.1	148416953	148422753	103639350	chr9.S_144993783	intergenic	A	0.1388	2	No
Sixth leaf sheath	T_Area_S0	GRMZM2G310155	DNA binding protein	9	NC_050104.1	158007098	158013016	100273530	chr9.S_154731049	intergenic	A	0.131	1	Yes
Sixth leaf sheath	T_Compactness_S0	GRMZM2G033619	uncharacterized LOC100273504	1	NC_050096.1	271085588	271099055	100273504	chr1.S_269222299	intergenic	C	0.4868	3	Yes
Sixth leaf sheath	T_Compactness_S0	GRMZM2G148867	Grx_S12 - glutaredoxin subgroup I	1	NC_050096.1	206121530	206126383	100282211	chr1.S_204258113	intergenic	C	0.4067	2	No
Sixth leaf sheath	T_Compactness_S0	GRMZM2G165011	uncharacterized LOC100382441	1	NC_050096.1	206226241	206228666	100382441	chr1.S_204258113	intergenic	C	0.4067	2	No
Sixth leaf sheath	T_Compactness_S0	GRMZM6G207008	characterized LOC100272314	4	NC_050099.1	172883765	172884420	100272314	chr4.S_170517511	intergenic	C	0.107	2	Yes
Sixth leaf sheath	T_Compactness_S0	Zm00001d051817	DNA topoisomerase 2	4	NC_050099.1	172603028	172604370	103655683	chr4.S_170517511	intergenic	C	0.107	2	Yes
Sixth leaf sheath	T_Compactness_S0	GRMZM2G024561	PLASMODESMATA CALLOSE-BINDING PROTEIN 2	5	NC_050100.1	166155096	166161618	103627182	chr5.S_166928081	intergenic	C	0.3026	2	No
Sixth leaf sheath	T_Compactness_S0	GRMZM2G307368	uncharacterized LOC100286235	5	NC_050100.1	167025687	167026758	100286235	chr5.S_167584598	intergenic	G	0.1184	2	No
Sixth leaf sheath	T_Compactness_S0	GRMZM2G092001	midasin	6	NC_050101.1	165256544	165300247	103630487	chr6.S_158267095	intronic	G	0.4246	1	Yes
Sixth leaf sheath	T_Compactness_S0	GRMZM2G030731	60S ribosomal protein L27a-3	7	NC_050102.1	174367450	174368146	100286357	chr7.S_170818594	intergenic	T	0.073	1	Yes
Sixth leaf sheath	T_Length_S0	Zm00001d034336	LOC100274439-like pseudogene	1	NC_050096.1	291810866	291815226	100193533	chr1.S_290133331	intergenic	C	0.0541	1	Yes
Sixth leaf sheath	T_Length_S0	GRMZM2G434557	uncharacterized LOC100285545	2	NC_050097.1	25826779	25828022	100285545	chr2.S_25638652	intergenic	G	0.0766	3	Yes
Sixth leaf sheath	T_Length_S0	GRMZM2G430729	delta(8)-fatty-acid desaturase 2	3	NC_050098.1	232118220	232120167	103651619	chr3.S_230256079	intronic	A	0.1818	2	No
Sixth leaf sheath	T_Length_S0	GRMZM2G084891	DNA-directed RNA polymerase II subunit RPB2	5	NC_050100.1	17431023	17443756	103626041	chr5.S_17270658	intergenic	T	0.2679	2	No
Sixth leaf sheath	T_Length_S0	GRMZM2G166906	protein HOTHEAD	5	NC_050100.1	203939687	203942056	100283366	chr5.S_201227484	downstream	T	0.3995	2	No
Sixth leaf sheath	T_Length_S0	Zm00001d035807	uncharacterized LOC103655488	6	NC_050101.1	57745129	57748692	103655488	chr6.S_51169652	intergenic	T	0.1029	3	No
Sixth leaf sheath	T_Length_S0	GRMZM2G081857	probable inactive receptor kinase At5g10020	7	NC_050102.1	176210450	176215246	103633442	chr7.S_172725369	intergenic	T	0.3266	1	Yes
Sixth leaf sheath	T_Length_S0	GRMZM2G140288	protein phosphatase homolog2	7	NC_050102.1	176253278	176259264	100383928	chr7.S_172725369	intergenic	T	0.3266	1	Yes
Sixth leaf sheath	T_Length_S0	GRMZM2G040078	uncharacterized LOC103641379	10	NC_050105.1	91365119	91371179	103641379	chr10.S_89745628	intergenic	C	0.2524	3	Yes
Sixth leaf sheath	T_Length_S0	GRMZM2G057084	uncharacterized LOC100216619	10	NC_050105.1	135806465	135826073	100216619	chr10.S_134410853	intergenic	A	0.4545	2	No
Sixth leaf sheath	T_Length_S0	GRMZM2G117319	terpene synthase 4	10	NC_050105.1	75016422	75019552	542754	chr10.S_73206624	intergenic	A	0.2703	2	No
Sixth leaf sheath	T_Length_S0	Zm00001d025081	senescence-associated protein DIN1	10	NC_050105.1	104543411	104545034	100286331	chr10.S_102887884	intergenic	C	0.323	3	No
Sixth leaf sheath	T_Length_S0	Zm00001d025082	uncharacterized LOC100216852	10	NC_050105.1	104591068	104596324	100216852	chr10.S_102887884	intergenic	C	0.323	3	No
Sixth leaf sheath	T_LWRatio_S0	GRMZM2G073788	catalytic/ protein phosphatase type 2C/ protein serine/threonine phosphatase	4	NC_050099.1	232221794	232231003	100283542	chr4.S_230101315	intergenic	C	0.0622	3	No
Sixth leaf sheath	T_LWRatio_S0	GRMZM2G146034	putative multidrug resistance protein	4	NC_050099.1	242953898	242963667	103654853	chr4.S_239624980	exonic	T	0.3221	2	No
Sixth leaf sheath	T_LWRatio_S0	GRMZM2G148118	uncharacterized LOC100285094	4	NC_050099.1	233648232	233658713	100285094	chr4.S_230101315	intergenic	C	0.0622	3	No
Sixth leaf sheath	T_LWRatio_S0	GRMZM2G034877	mitogen-activated protein kinase kinase kinase 5	5	NC_050100.1	6733865	6757225	103625860	chr5.S_6444737	intergenic	T	0.116	1	Yes
Sixth leaf sheath	T_LWRatio_S0	GRMZM2G040924	uncharacterized LOC100282111	5	NC_050100.1	193010373	193012573	100282111	chr5.S_194044336	intergenic	A	0.4222	2	Yes
Sixth leaf sheath	T_LWRatio_S0	GRMZM2G066997	remorin	5	NC_050100.1	193077446	193080950	100285314	chr5.S_194044336	intergenic	A	0.4222	2	Yes
Sixth leaf sheath	T_LWRatio_S0	GRMZM2G140739	uncharacterized LOC100277409	5	NC_050100.1	209505951	209507148	100277409	chr5.S_206914390	intergenic	G	0.0766	2	No
Sixth leaf sheath	T_LWRatio_S0	GRMZM2G147450	carbamoyl-phosphate synthase small chain	5	NC_050100.1	209557975	209562896	100273931	chr5.S_206914390	intergenic	G	0.0766	2	No
Sixth leaf sheath	T_LWRatio_S0	GRMZM2G171588	uncharacterized LOC100281035	5	NC_050100.1	6603680	6613860	100281035	chr5.S_6444737	intergenic	T	0.116	1	Yes
Sixth leaf sheath	T_LWRatio_S0	GRMZM2G060057	Protein LSD1	6	NC_050101.1	14304448	14306023	107275235	chr6.S_9204030	intergenic	C	0.0721	1	Yes
Sixth leaf sheath	T_LWRatio_S0	zma-MIR160c	microRNA MIR160c	6	NC_050101.1	14743833	14743932	103318203	chr6.S_9204030	intergenic	C	0.0721	1	Yes
Sixth leaf sheath	T_LWRatio_S0	GRMZM2G339907	NDR1/HIN1-like protein 26	7	NC_050102.1	163429440	163430393	103633250	chr7.S_159777940	exonic	C	0.375	2	Yes
Sixth leaf sheath	T_LWRatio_S0	GRMZM2G029863	protein binding protein	9	NC_050104.1	27055044	27057294	100282967	chr9.S_25070476	upstream	T	0.4123	2	No
Sixth leaf sheath	T_LWRatio_S0	GRMZM2G028432	vacuolar ATP synthase 16 kDa proteolipid subunit	10	NC_050105.1	9368006	9370570	100280656	chr10.S_9538262	intergenic	A	0.4019	2	No
Sixth leaf sheath	T_Perimeter_S0	GRMZM2G107686	subtilisin-like protease SBT1.2	1	NC_050096.1	9386723	9389549	103631704	chr1.S_9435822	intergenic	T	0.3206	1	Yes
Sixth leaf sheath	T_Perimeter_S0	GRMZM2G131575	ATP synthase	1	NC_050096.1	280387637	280389143	100194038	chr1.S_278620365	downstream	C	0.1695	1	Yes
Sixth leaf sheath	T_Perimeter_S0	GRMZM5G860938	uncharacterized LOC100272349	1	NC_050096.1	9340733	9347105	100272349	chr1.S_9435822	intergenic	T	0.3206	1	Yes
Sixth leaf sheath	T_Perimeter_S0	GRMZM2G039811	Transmembrane 9 superfamily member 9	2	NC_050097.1	204934314	204938233	100193342	chr2.S_204882461	intergenic	C	0.4038	2	Yes
Sixth leaf sheath	T_Perimeter_S0	GRMZM2G153369	Hydrophobic protein RCI2B	2	NC_050097.1	205006561	205007668	100303875	chr2.S_204882461	intergenic	C	0.4038	2	Yes
Sixth leaf sheath	T_Perimeter_S0	GRMZM2G015401	mitochondrial phosphate carrier protein 3, mitochondrial-like	5	NC_050100.1	218568171	218572695	103627788	chr5.S_215994717	intergenic	G	0.0646	2	No
Sixth leaf sheath	T_Perimeter_S0	GRMZM2G152793	G-type lectin S-receptor-like serine/threonine-protein kinase At5g35370	5	NC_050100.1	218529363	218532697	103627787	chr5.S_215994717	intergenic	G	0.0646	2	No
Sixth leaf sheath	T_Perimeter_S0	GRMZM2G168301	rho guanine nucleotide exchange factor	5	NC_050100.1	197043729	197049514	100281039	chr5.S_198033702	intergenic	C	0.1304	2	No
Sixth leaf sheath	T_Perimeter_S0	GRMZM2G398807	cortical cell-delineating protein	5	NC_050100.1	196957720	196958517	100281909	chr5.S_198033702	intergenic	C	0.1304	2	No
Sixth leaf sheath	T_Perimeter_S0	GRMZM2G000670	acyl transferase 5	6	NC_050101.1	26485524	26489968	109940345	chr6.S_17175521	intronic	A	0.3624	2	No
Sixth leaf sheath	T_Perimeter_S0	GRMZM2G007122	putative ubiquitin-conjugating enzyme family	6	NC_050101.1	175737238	175740387	100272559	chr6.S_168440452	intergenic	C	0.0766	2	Yes
Sixth leaf sheath	T_Perimeter_S0	GRMZM2G155686	gibberellin 2-oxidase8	6	NC_050101.1	175763619	175765545	100192514	chr6.S_168440452	intergenic	C	0.0766	2	Yes
Sixth leaf sheath	T_Perimeter_S0	GRMZM2G442215	proline-rich receptor-like protein kinase PERK12	6	NC_050101.1	118267950	118272543	103629908	chr6.S_111152854	intergenic	G	0.1136	1	Yes
Sixth leaf sheath	T_Perimeter_S0	Zm00001d035807	uncharacterized LOC103655488	6	NC_050101.1	57745129	57748692	103655488	chr6.S_51169652	intergenic	T	0.1029	3	No
Sixth leaf sheath	T_Width_S0	GRMZM2G001426	DELLA protein SLN1-like	3	NC_050098.1	220172049	220173783	103650192	chr3.S_218257451	intergenic	T	0.1531	1	Yes
Sixth leaf sheath	T_Width_S0	GRMZM2G138074	putative cytochrome P450 superfamily protein	3	NC_050098.1	192786722	192789384	100191539	chr3.S_190569087	intergenic	A	0.3146	2	No
Sixth leaf sheath	T_Width_S0	GRMZM2G055331	uncharacterized LOC100384028	4	NC_050099.1	67976601	67995345	100384028	chr4.S_67801828	intergenic	C	0.0841	2	No
Sixth leaf sheath	T_Width_S0	GRMZM2G162282	RUBISCO activase1	4	NC_050099.1	1223272	1224993	100382265	chr4.S_844628	intergenic	C	0.0962	2	No
Sixth leaf sheath	T_Width_S0	GRMZM2G136854	inner membrane protein PPF-1, chloroplastic	5	NC_050100.1	1541775	1561310	103625721	chr5.S_1237303	intergenic	C	0.2043	1	Yes
Sixth leaf sheath	T_Width_S0	Zm00001d035807	uncharacterized LOC103655488	6	NC_050101.1	57745129	57748692	103655488	chr6.S_51169652	intergenic	T	0.1034	2	No
Sixth leaf sheath	T_Width_S0	GRMZM2G036351	uncharacterized LOC100284433	9	NC_050104.1	156711115	156711996	100284433	chr9.S_153420410	intergenic	T	0.2787	2	Yes
